# Supplementary material for: Defects in the C. elegans acyl-CoA Synthase, acs-3, and Nuclear Hormone Receptor, nhr-25, Cause Sensitivity to Distinct, but Overlapping Stresses
Source: PLoS One. 2014 Mar 20;9(3):e92552. doi: 10.1371/journal.pone.0092552 (PMC3961378; doi:10.1371/journal.pone.0092552)
Supplement: Table S1 — Genes up-regulated in acs-3(ft5) mutants. List of differentially expressed, up-regulated genes in acs-3(ft5) mutants compared to WT animals. The data represent the analysis from three independent mRNA isolations and microarray hybridizations. “ID” refers to the identity of individual spots on the arrays, “logFC” represents the log of the fold change, gene public name is from the WS220 release. Genes in the indicated GOrilla gene ontology classes are color coded, as described in the table. (XLSX) [file pone.0092552.s003.xlsx]

## Sheet: Sheet1
ID	Gene sequence name	logFC	p value	Gene WB ID	Gene Public Name*			* from WS220 release
cea2.i.33653	C18G1.6	9.185	0.00072	WBGene00015984	C18G1.6
cea2.p.98467	T12G3.1	7.193	0.00074	WBGene00011737	T12G3.1
cea2.p.07559	F21F3.3	6.318	0.00058	WBGene00017673	F21F3.3			GOrilla Gene ontology class
cea2.c.05339	R11A5.3	6.019	1e-05	WBGene00011231	R11A5.3				Pathogen response/wounding/cell-killing genes
cea2.d.00017	B0213.17	5.887	<1.00E-06	WBGene00015046	nlp-34				Pathogen/wounding response/cell-killing genes not identified by Gorilla
cea2.3.24071	T16G1.1	5.627	2e-05	WBGene00004150	pqn-67				Molting/cuticle/cuticulin
cea2.c.37693	R09B5.8	5.533	0.00088	WBGene00000557	cnc-3
cea2.p.12528	F56C11.6	5.51	4e-05	WBGene00018958	F56C11.6
cea2.i.11035	F12A10.7	5.391	6e-05	WBGene00017396	F12A10.7
cea2.c.03774	F48C1.9	5.347	7e-05	WBGene00018601	F48C1.9
cea2.i.24284	C42D4.13	5.281	2e-05	WBGene00016598	C42D4.13
cea2.p.145973	F48F7.2	4.977	0.00024	WBGene00006372	syx-2
cea2.c.36483	F53C11.3	4.825	1e-05	WBGene00009973	F53C11.3
cea2.p.139449	F09B9.1	4.738	1e-05	WBGene00008602	oac-14
cea2.i.13260	F58A6.1	4.624	<1.00E-06	WBGene00019022	F58A6.1
cea2.p.113124	F15B9.6	4.623	0.00057	WBGene00008850	F15B9.6
cea2.i.24405	C44B12.6	4.524	0.00013	WBGene00016639	C44B12.6
cea2.c.33210	B0213.6	4.299	<1.00E-06	WBGene00003769	nlp-31
cea2.i.58640	ZK54.3	4.274	9e-05	WBGene00022648	ZK54.3
cea2.p.157339	ZK154.1	4.225	0.00018	WBGene00022665	ZK154.1
cea2.p.33627	C54A12.1	4.112	0.00051	WBGene00004221	ptr-6
cea2.i.22663	Y82E9BR.4	4.101	3e-05	WBGene00022337	Y82E9BR.4
cea2.d.00018	B0213.5	3.855	<1.00E-06	WBGene00003768	nlp-30
cea2.p.121451	K11G9.5	3.838	0.00012	WBGene00019655	K11G9.5
cea2.i.38512	F36H9.2	3.818	0.00018	WBGene00018111	F36H9.2
cea2.p.88062	C45G7.2	3.787	1e-05	WBGene00016669	ilys-2
cea2.p.78870	Y54F10AM.6	3.741	0.00054	WBGene00021850	Y54F10AM.6
cea2.i.44714	T19C4.1	3.709	0.00021	WBGene00011838	T19C4.1
cea2.p.102003	Y46C8AL.5	3.704	<1.00E-06	WBGene00021583	clec-72
cea2.i.32723	C06B3.2	3.683	0.00079	WBGene00007361	oac-3
cea2.c.45618	F53A9.8	3.552	0.00011	WBGene00009957	F53A9.8
cea2.i.00911	C46H11.7	3.503	0.00059	WBGene00016731	C46H11.7
cea2.i.52407	F07G6.6	3.446	7e-05	WBGene00017225	fbxa-52
cea2.i.03372	H25P06.4	3.374	2e-05	WBGene00010417	H25P06.4
cea2.i.41972	M02H5.3	3.371	0.00029	WBGene00019741	nhr-201
cea2.c.10738	E04F6.3	3.344	1e-05	WBGene00017123	maoc-1
cea2.d.07439	ZC190.4	3.344	3e-05	WBGene00022538	ZC190.4
cea2.p.121319	K11D12.4	3.325	2e-05	WBGene00019644	cpt-4
cea2.d.16965	C45B2.8	3.296	1e-05	WBGene00016662	C45B2.8
cea2.i.65752	Y45F10B.1	3.268	0.00011	WBGene00006631	tsp-5
cea2.i.16017	T28D9.3	3.265	1e-05	WBGene00020895	T28D9.3
cea2.i.52115	D1053.3	3.171	0.00025	WBGene00008368	D1053.3
cea2.p.72574	T05D4.4	3.169	1e-05	WBGene00003887	osm-7
cea2.p.148241	F59F4.1	3.126	0.00012	WBGene00010336	F59F4.1
cea2.p.140361	F13D11.4	3.112	0.00056	WBGene00017429	F13D11.4
cea2.p.113075	F15B9.1	3.107	<1.00E-06	WBGene00001387	far-3
cea2.i.36420	F13A7.11	3.048	<1.00E-06	WBGene00008726	F13A7.11
cea2.i.14934	T05C1.1	3.036	0.00069	WBGene00020248	T05C1.1
cea2.i.43458	T03D8.4	3.029	0.00087	WBGene00001723	grl-14
cea2.i.43353	T02B11.4	2.995	0.00037	WBGene00020156	T02B11.4
cea2.i.27417	K09E10.1	2.967	0.00012	WBGene00019579	oac-57
cea2.d.22581	F29D10.2	2.94	0.00098	WBGene00009251	F29D10.2
cea2.c.32313	Y67D8B.4	2.928	0.00034	WBGene00022063	Y67D8B.4
cea2.i.52503	F09F9.2	2.889	0.00016	WBGene00017307	F09F9.2
cea2.p.94538	F58G6.6	2.849	0.00049	WBGene00000953	del-2
cea2.i.18528	C02F5.11	2.825	1e-05	WBGene00006628	tsp-2
cea2.i.47134	Y43F8C.1	2.767	0.0004	WBGene00003763	nlp-25
cea2.p.142696	F29G6.1	2.765	9e-05	WBGene00009257	F29G6.1
cea2.p.21595	Y47H10A.5	2.738	9e-05	WBGene00012961	Y47H10A.5
cea2.i.38539	F36H9.5	2.722	<1.00E-06	WBGene00018113	F36H9.5
cea2.i.21483	Y22D7AL.14	2.713	7e-05	WBGene00021252	Y22D7AL.14
cea2.p.139192	F08B12.2	2.697	9e-05	WBGene00004197	prx-12
cea2.p.76278	Y39A1A.19	2.673	0.00047	WBGene00001478	fmo-3
cea2.p.59817	C48B4.3	2.663	0.00019	WBGene00008168	C48B4.3
cea2.p.102693	Y57G11A.1	2.656	1e-05	WBGene00013289	tag-273
cea2.p.131164	ZC455.10	2.647	0.00046	WBGene00001429	fkb-4
cea2.c.37695	R09B5.9	2.634	<1.00E-06	WBGene00000558	cnc-4
cea2.d.01923	E03H4.10	2.629	0.0001	WBGene00008477	clec-17
cea2.i.11099	F13H8.5	2.617	0.0002	WBGene00017438	F13H8.5
cea2.p.106721	B0024.4	2.604	0.00017	WBGene00007097	B0024.4
cea2.p.02875	C31H5.3	2.582	0.00032	WBGene00000058	acr-19
cea2.p.48314	W01C9.3	2.567	0.00022	WBGene00004155	pqn-73
cea2.p.119579	F59A1.10	2.567	0.00095	WBGene00010296	dgat-2
cea2.d.44466	Y48A6B.8	2.549	0.00072	WBGene00012969	Y48A6B.8
cea2.i.30269	Y46C8AL.2	2.544	<1.00E-06	WBGene00021580	clec-174
cea2.i.12130	F37B1.6	2.529	0.0003	WBGene00001765	gst-17
cea2.i.42412	R07B7.15	2.52	0.00028	WBGene00011099	nhr-208
cea2.p.87872	C42D4.3	2.514	0.00024	WBGene00016596	C42D4.3
cea2.p.58452	C27F2.2	2.51	7e-05	WBGene00003558	nca-2
cea2.p.32802	C41D7.2	2.509	0.00099	WBGene00004218	ptr-3
cea2.i.14710	R11F4.3	2.484	0.00064	WBGene00020009	R11F4.3
cea2.p.89613	F01G10.2	2.462	0.00025	WBGene00001157	ech-8
cea2.p.28829	C01G6.7	2.427	1e-05	WBGene00007228	acs-7
cea2.p.55655	BE10.2	2.385	0.00065	WBGene00007210	agmo-1
cea2.i.48192	Y80D3A.7	2.351	0.00014	WBGene00004236	ptr-22
cea2.p.151418	R07B1.2	2.343	0.00061	WBGene00002270	lec-7
cea2.p.79019	Y55B1BL.1	2.329	0.00026	WBGene00021909	Y55B1BL.1
cea2.i.13283	F58A6.4	2.328	1e-05	WBGene00003547	nas-29
cea2.p.127700	Y38A10A.2	2.276	9e-05	WBGene00021389	Y38A10A.2
cea2.3.08397	F07G11.9	2.274	0.00042	WBGene00017233	F07G11.9
cea2.3.02307	C08H9.4	2.265	0.00023	WBGene00007465	C08H9.4
cea2.p.80080	Y75B8A.4	2.249	1e-05	WBGene00013541	Y75B8A.4
cea2.c.36356	F45D3.4	2.247	5e-05	WBGene00009724	F45D3.4
cea2.i.30418	Y51H4A.5	2.238	0.00012	WBGene00013101	Y51H4A.5
cea2.p.135322	C30F2.1	2.229	0.00036	WBGene00000760	col-187
cea2.c.34597	C50B8.4	2.224	4e-05	WBGene00008226	C50B8.4
cea2.i.58699	ZK721.3	2.21	0.00036	WBGene00022810	ZK721.3
cea2.i.16055	W01C9.2	2.181	0.0001	WBGene00012176	W01C9.2
cea2.c.16485	C02F5.8	2.174	0.0001	WBGene00006627	tsp-1
cea2.i.22476	Y75B8A.20	2.174	0.0004	WBGene00001724	grl-15
cea2.3.29824	Y58A7A.4	2.166	0.00018	WBGene00021978	Y58A7A.4
cea2.c.15098	Y38E10A.15	2.148	<1.00E-06	WBGene00012593	nspe-7
cea2.p.80054	Y75B8A.3	2.143	0.00049	WBGene00013540	Y75B8A.3
cea2.i.44641	T16G1.6	2.134	0.00073	WBGene00011800	T16G1.6
cea2.i.21872	Y48G9A.10	2.098	0.00012	WBGene00021703	cpt-3
cea2.i.47129	Y43F8B.5	2.094	0.00088	WBGene00012816	scl-21
cea2.i.04298	T05E8.2	2.079	0.00018	WBGene00001859	hil-8
cea2.d.41881	Y105C5A.12	2.064	0.0006	WBGene00013636	Y105C5A.12
cea2.p.121002	K09H11.1	2.061	3e-05	WBGene00019599	K09H11.1
cea2.d.01404	C45B2.2	2.048	1e-05	WBGene00016659	C45B2.2
cea2.p.129486	Y58A7A.3	2.043	0.00011	WBGene00021977	Y58A7A.3
cea2.c.47639	T08G2.3	2.024	0.00039	WBGene00020366	acdh-10
cea2.i.55865	K10C2.5	2.023	0.00064	WBGene00001715	grl-6
cea2.p.109111	C16D9.4	2.012	0.00066	WBGene00015859	C16D9.4
cea2.p.34904	F01D5.6	2.006	0.00063	WBGene00008496	F01D5.6
cea2.i.18053	ZK666.6	2.005	0.00079	WBGene00014046	clec-60
cea2.i.52750	F16F9.4	1.996	0.00086	WBGene00017515	F16F9.4
cea2.d.00092	B0238.12	1.994	0.00028	WBGene00015076	B0238.12
cea2.p.109736	C26F1.2	1.992	0.00024	WBGene00016147	cyp-32A1
cea2.i.34397	C41G6.15	1.972	0.00084	WBGene00005760	srw-13
cea2.p.145574	F47E1.2	1.946	1e-05	WBGene00018566	F47E1.2
cea2.c.23702	Y37D8A.16	1.943	0.00021	WBGene00012554	Y37D8A.16
cea2.i.22871	ZK418.3	1.938	0.00081	WBGene00022733	ZK418.3
cea2.i.53054	F21E9.2	1.92	5e-05	WBGene00017666	F21E9.2
cea2.i.28763	W02A2.5	1.914	7e-05	WBGene00012190	W02A2.5
cea2.p.150837	M163.2	1.913	0.00093	WBGene00010936	ztf-14
cea2.i.04693	T15D6.9	1.912	0.00072	WBGene00011783	T15D6.9
cea2.i.32849	C08E8.4	1.905	2e-05	WBGene00007440	C08E8.4
cea2.p.92107	F38A1.10	1.889	0.0009	WBGene00009523	clec-165
cea2.i.48909	ZK1055.2	1.887	2e-05	WBGene00022843	ZK1055.2
cea2.d.03943	F53H2.2	1.882	<1.00E-06	WBGene00010005	cnc-7
cea2.i.36844	F16B4.9	1.874	0.00025	WBGene00017510	nhr-178
cea2.i.26654	F57H12.3	1.869	4e-05	WBGene00003879	ora-1
cea2.p.117153	F46B3.5	1.869	0.00026	WBGene00001691	grd-2
cea2.d.17554	C52A10.2	1.86	1e-05	WBGene00016863	C52A10.2
cea2.p.115349	F28G4.1	1.858	0.00056	WBGene00009226	cyp-37B1
cea2.p.07424	F18C12.1	1.855	0.00086	WBGene00000485	che-3
cea2.p.125294	T20B3.1	1.827	0.00081	WBGene00011850	T20B3.1
cea2.d.38988	T16G1.7	1.781	4e-05	WBGene00011801	T16G1.7
cea2.c.28966	F53B2.8	1.781	0.00016	WBGene00009964	F53B2.8
cea2.c.34269	C33G8.9	1.781	0.0007	WBGene00016366	nhr-140
cea2.i.42355	R07B5.3	1.762	0.00049	WBGene00005703	sru-40
cea2.p.10527	F44F1.4	1.761	4e-05	WBGene00009696	F44F1.4
cea2.p.158371	ZC47.10	1.761	0.00035	WBGene00013842	fbxa-34
cea2.i.24902	C54E4.3	1.752	0.00042	WBGene00001557	gcy-37
cea2.p.119636	F59B1.8	1.744	2e-05	WBGene00019100	F59B1.8
cea2.i.49490	B0272.4	1.737	1e-05	WBGene00007130	B0272.4
cea2.p.89623	F01G10.3	1.737	0.001	WBGene00001158	ech-9
cea2.c.38593	T19B10.2	1.72	1e-05	WBGene00011831	T19B10.2
cea2.p.39987	F46C5.3	1.709	0.00052	WBGene00003544	nas-25
cea2.c.45208	F47B10.7	1.709	0.00059	WBGene00009818	acbp-3
cea2.3.25979	W03F8.2	1.707	0.00096	WBGene00020992	W03F8.2
cea2.p.127610	Y32F6B.1	1.693	0.0009	WBGene00012531	Y32F6B.1
cea2.p.38514	F34D6.4	1.686	0.00078	WBGene00018023	set-11
cea2.c.32957	ZK550.6	1.645	1e-05	WBGene00014000	ZK550.6
cea2.d.24751	F40E3.6	1.645	0.00023	WBGene00018233	F40E3.6
cea2.c.33673	C06C6.4	1.638	0.00016	WBGene00003653	nhr-63
cea2.i.09372	C18H9.6	1.635	1e-05	WBGene00016004	C18H9.6
cea2.p.85215	C04C3.5	1.63	<1.00E-06	WBGene00001119	dyf-3
cea2.c.21904	M88.1	1.627	0.00019	WBGene00010904	ugt-62
cea2.p.77872	Y48A6B.9	1.625	1e-05	WBGene00012970	Y48A6B.9
cea2.p.120646	K07C5.5	1.616	0.00066	WBGene00010628	ceeh-2
cea2.3.19633	K08D9.4	1.611	0.00041	WBGene00019525	K08D9.4
cea2.p.86439	C17H12.4	1.608	0.0007	WBGene00015930	C17H12.4
cea2.i.04332	T06G6.6	1.6	0.00012	WBGene00011548	T06G6.6
cea2.i.33602	C18C4.7	1.587	1e-05	WBGene00015968	C18C4.7
cea2.i.24964	D2024.4	1.585	0.00073	WBGene00017052	D2024.4
cea2.p.112183	F08F3.7	1.583	0.00029	WBGene00000373	cyp-14A5
cea2.c.42701	D1025.4	1.581	0.00087	WBGene00008356	nspc-20
cea2.p.18641	T28F4.6	1.579	0.0008	WBGene00012141	T28F4.6
cea2.p.55680	C02C2.1	1.573	0.00035	WBGene00015332	tyr-1
cea2.p.129971	Y73C8B.3	1.559	0.00036	WBGene00022260	Y73C8B.3
cea2.p.33295	C50D2.2	1.555	0.001	WBGene00016806	C50D2.2
cea2.c.29283	F58F9.7	1.554	<1.00E-06	WBGene00019060	F58F9.7
cea2.p.90459	F13B12.4	1.548	7e-05	WBGene00008732	F13B12.4
cea2.i.14946	T05C1.3	1.547	0.00031	WBGene00020250	T05C1.3
cea2.i.40394	F59A7.1	1.543	0.001	WBGene00019089	clec-206
cea2.i.06720	Y65B4BR.1	1.531	0.00098	WBGene00022040	Y65B4BR.1
cea2.c.36302	F43H9.1	1.522	0.00013	WBGene00001152	ech-3
cea2.p.89237	C53B4.8	1.514	1e-05	WBGene00008277	mltn-12
cea2.p.117672	F52F10.2	1.508	8e-05	WBGene00018731	F52F10.2
cea2.p.119593	F59A7.2	1.506	0.00011	WBGene00019090	F59A7.2
cea2.p.156929	ZC13.3	1.484	1e-05	WBGene00022504	mam-1
cea2.d.04924	R09B5.3	1.474	<1.00E-06	WBGene00000556	cnc-2
cea2.c.12165	F40F8.7	1.473	0.00059	WBGene00004096	pqm-1
cea2.p.26343	ZK270.1	1.465	0.00022	WBGene00004237	ptr-23
cea2.i.43561	T05B4.1	1.463	0.00045	WBGene00020236	lgc-1
cea2.i.14783	T01B7.8	1.46	0.0002	WBGene00011313	T01B7.8
cea2.d.40380	T27C5.5	1.456	0.00027	WBGene00005349	srh-132
cea2.i.41492	K09D9.1	1.436	<1.00E-06	WBGene00019564	K09D9.1
cea2.i.41994	M02H5.5	1.435	2e-05	WBGene00019743	nhr-203
cea2.d.49145	ZK402.3	1.423	<1.00E-06	WBGene00022730	ZK402.3
cea2.i.41577	K09H11.6	1.423	0.00028	WBGene00019603	K09H11.6
cea2.d.46074	Y61A9LA.4	1.413	0.00036	WBGene00022016	Y61A9LA.4
cea2.c.21157	K02F3.4	1.406	0.00011	WBGene00019327	zip-2
cea2.p.110332	C35A5.2	1.386	0.00026	WBGene00007946	ugt-33
cea2.p.106691	AC3.7	1.384	1e-05	WBGene00007072	ugt-1
cea2.i.24039	C33D9.8	1.375	6e-05	WBGene00007901	C33D9.8
cea2.d.21380	F20B6.6	1.374	5e-05	WBGene00017630	F20B6.6
cea2.p.111517	C54F6.5	1.373	0.00059	WBGene00016923	C54F6.5
cea2.d.06248	W03D2.7	1.368	0.00077	WBGene00020982	W03D2.7
cea2.i.03497	K04F10.2	1.361	0.00013	WBGene00019395	K04F10.2
cea2.p.103426	Y67D8B.1	1.358	0.00081	WBGene00022061	Y67D8B.1
cea2.p.154788	T22H6.3	1.357	1e-05	WBGene00006175	str-124
cea2.c.47062	M03A8.1	1.355	5e-05	WBGene00000991	dhs-28
cea2.3.00423	B0238.13	1.351	3e-05	WBGene00015077	B0238.13
cea2.c.13679	R05H10.1	1.348	0.0009	WBGene00011042	R05H10.1
cea2.i.39273	F46B6.8	1.347	0.00069	WBGene00009773	lipl-2
cea2.i.26632	F56H11.2	1.346	0.00026	WBGene00010175	F56H11.2
cea2.p.107932	C06B3.6	1.342	0.00069	WBGene00007365	C06B3.6
cea2.c.36886	F59E11.7	1.338	1e-05	WBGene00019113	F59E11.7
cea2.c.41192	C09F12.1	1.337	4e-05	WBGene00000522	clc-1
cea2.i.49355	ZK856.4	1.333	0.00011	WBGene00014105	ZK856.4
cea2.p.135278	C29F7.2	1.331	<1.00E-06	WBGene00007811	C29F7.2
cea2.i.11941	F35C11.6	1.33	0.00019	WBGene00009405	F35C11.6
cea2.p.23315	Y65B4BR.2	1.325	0.00093	WBGene00002393	lpr-1
cea2.p.108173	C08B6.1	1.317	0.00053	WBGene00007422	ugt-17
cea2.c.12179	F41C3.2	1.313	0.00012	WBGene00018268	F41C3.2
cea2.p.80012	Y71H2B.7	1.311	0.00078	WBGene00022196	gpa-17
cea2.p.97569	T02D1.5	1.31	0.00015	WBGene00004061	pmp-4
cea2.c.15603	Y57A10C.6	1.306	3e-05	WBGene00013284	daf-22
cea2.i.52136	D2021.4	1.305	0.00098	WBGene00017048	D2021.4
cea2.i.51711	C44H4.6	1.29	0.00027	WBGene00008095	C44H4.6
cea2.p.02203	C17H1.7	1.283	0.00081	WBGene00007660	C17H1.7
cea2.p.113487	F17C11.11	1.256	0.001	WBGene00008922	F17C11.11
cea2.i.27709	R05G6.1	1.25	0.00057	WBGene00019896	R05G6.1
cea2.p.95467	K08C7.2	1.238	0.00049	WBGene00001476	fmo-1
cea2.p.127661	Y32G9B.1	1.229	0.00095	WBGene00021309	Y32G9B.1
cea2.p.07633	F22G12.3	1.227	0.0003	WBGene00009063	F22G12.3
cea2.i.11795	F31D5.5	1.223	8e-05	WBGene00017948	mth-1
cea2.d.47588	ZC239.7	1.223	0.00029	WBGene00001541	gcy-15
cea2.p.121611	M02H5.6	1.223	0.00058	WBGene00003688	nhr-98
cea2.c.38631	T19C4.7	1.221	0.00012	WBGene00003771	nlp-33
cea2.d.11175	C06H5.2	1.211	0.00037	WBGene00007393	fbxa-157
cea2.p.143519	F36G3.1	1.204	9e-05	WBGene00009482	F36G3.1
cea2.i.41185	K06A4.4	1.195	0.00084	WBGene00010594	swt-5
cea2.c.11224	F13D12.3	1.191	2e-05	WBGene00008739	F13D12.3
cea2.i.11566	F26G1.2	1.182	6e-05	WBGene00017838	F26G1.2
cea2.c.38944	T28H10.3	1.18	<1.00E-06	WBGene00012144	T28H10.3
cea2.p.47104	T14D7.2	1.165	0.00016	WBGene00011768	oac-46
cea2.p.107338	B0507.1	1.164	0.00074	WBGene00015218	B0507.1
cea2.i.21452	Y119D3B.9	1.163	0.00044	WBGene00022487	fbxa-21
cea2.c.41613	C18A11.1	1.157	0.00054	WBGene00015947	C18A11.1
cea2.i.50371	C11G10.1	1.15	2e-05	WBGene00007525	C11G10.1
cea2.p.23394	Y71F9AL.4	1.146	3e-05	WBGene00022110	Y71F9AL.4
cea2.p.137783	C52B9.2	1.145	0.00028	WBGene00016865	ets-9
cea2.p.47717	T24E12.5	1.142	6e-05	WBGene00020774	T24E12.5
cea2.c.36452	F47C10.2	1.14	7e-05	WBGene00018540	btb-21
cea2.c.26521	C28C12.5	1.14	0.0005	WBGene00004993	spp-8
cea2.p.39714	F44F4.4	1.131	0.0005	WBGene00004222	ptr-8
cea2.3.15198	F48G7.12	1.13	0.00027	WBGene00018623	F48G7.12
cea2.i.34104	C33G8.12	1.128	4e-05	WBGene00016368	nhr-163
cea2.p.125946	T26H2.9	1.127	2e-05	WBGene00003669	nhr-79
cea2.i.52413	F08C6.5	1.125	0.00039	WBGene00017243	F08C6.5
cea2.p.29636	C08E3.3	1.1	0.00032	WBGene00015595	bath-33
cea2.i.46055	Y102A5C.4	1.098	0.00077	WBGene00013613	Y102A5C.4
cea2.d.46962	Y73C8B.1	1.097	3e-05	WBGene00022258	Y73C8B.1
cea2.p.110908	C45B11.3	1.094	8e-05	WBGene00000981	dhs-18
cea2.p.111104	C49G7.10	1.091	0.00015	WBGene00016788	C49G7.10
cea2.i.51318	C34F6.5	1.091	0.00071	WBGene00007939	C34F6.5
cea2.p.31139	C18H9.8	1.09	0.00092	WBGene00016005	ift-74
cea2.p.124669	T11F9.10	1.087	0.00055	WBGene00011712	T11F9.10
cea2.i.02858	F48C1.8	1.084	8e-05	WBGene00018600	F48C1.8
cea2.p.18638	T28F4.4	1.083	2e-05	WBGene00012139	T28F4.4
cea2.i.46562	Y37H2A.11	1.057	0.00057	WBGene00012571	Y37H2A.11
cea2.i.23373	C07G1.1	1.046	0.00068	WBGene00006620	svh-1
cea2.p.116987	F44E7.2	1.041	0.00097	WBGene00018424	F44E7.2
cea2.p.156588	Y102A11A.2	1.036	0.00034	WBGene00022412	Y102A11A.2
cea2.i.11021	F12A10.1	1.031	4e-05	WBGene00017390	F12A10.1
cea2.i.18119	ZK892.2	1.029	0.00019	WBGene00003773	nlt-1
cea2.i.52949	F19G12.4	1.024	0.0001	WBGene00017612	F19G12.4
cea2.d.14673	C28G1.6	1.022	0.00065	WBGene00016191	C28G1.6
cea2.p.29370	C06A8.9	1.019	0.00063	WBGene00001615	glr-4
cea2.i.34151	C35A5.1	1.017	0.00056	WBGene00000173	aqp-5
cea2.p.38353	F32A5.6	1.016	6e-05	WBGene00004198	prx-13
