# Supplementary material for: Defects in the C. elegans acyl-CoA Synthase, acs-3, and Nuclear Hormone Receptor, nhr-25, Cause Sensitivity to Distinct, but Overlapping Stresses
Source: PLoS One. 2014 Mar 20;9(3):e92552. doi: 10.1371/journal.pone.0092552 (PMC3961378; doi:10.1371/journal.pone.0092552)
Supplement: Table S3 — Genes up-regulated following nhr-25(RNAi) . List of differentially expressed, up-regulated in nhr-25(RNAi) animals compared to animals treated with control RNAi. The data represent the analysis from three independent mRNA isolations and microarray hybridizations. “ID” refers to the identity of individual spots on the arrays, “logFC” represents the log of the fold change, gene public name is from the WS220 release. Genes in the indicated GOrilla gene ontology classes are color coded, as described in the table. (XLSX) [file pone.0092552.s005.xlsx]

## Sheet: Sheet1
ID	Gene sequence name	logFC	p value	Gene WB ID	Gene Public Name*			* from WS220 release
cea2.i.11021	F12A10.1	7.923	1e-05	WBGene00017390	F12A10.1
cea2.c.37695	R09B5.9	6.908	<1.00E-06	WBGene00000558	cnc-4
cea2.d.00017	B0213.17	6.648	<1.00E-06	WBGene00015046	nlp-34			GOrilla Gene ontology class
cea2.d.04924	R09B5.3	6.483	<1.00E-06	WBGene00000556	cnc-2				Pathogen response/wounding/cell-killing genes
cea2.i.26654	F57H12.3	6.392	<1.00E-06	WBGene00003879	ora-1				Pathogen/wounding response/cell-killing genes not identified by Gorilla
cea2.p.122597	R13D11.10	6.323	0.00042	WBGene00020063	R13D11.10				Molting/cuticle/cuticulin
cea2.i.11035	F12A10.7	6.145	<1.00E-06	WBGene00017396	F12A10.7				Neuropeptide signaling
cea2.i.52302	F02D10.1	6.093	0.0001	WBGene00000756	col-183
cea2.d.16966	C45G7.3	6.059	4e-05	WBGene00016670	ilys-3
cea2.d.03943	F53H2.2	5.861	<1.00E-06	WBGene00010005	cnc-7
cea2.p.87872	C42D4.3	5.728	4e-05	WBGene00016596	C42D4.3
cea2.c.34115	C24B9.9	5.592	1e-05	WBGene00016052	dod-3
cea2.c.03774	F48C1.9	5.585	3e-05	WBGene00018601	F48C1.9
cea2.p.11392	F53B6.8	5.461	0.00023	WBGene00009963	fipr-26
cea2.i.32282	C02E7.1	5.328	0.00068	WBGene00015338	catp-2
cea2.p.11393	F53B6.9	5.322	<1.00E-06	WBGene00009964	fip-6
cea2.i.38201	F32G8.3	5.289	0.00034	WBGene00009339	F32G8.3
cea2.d.00018	B0213.5	5.238	<1.00E-06	WBGene00003768	nlp-30	Also Neuropeptide signaling
cea2.i.54615	F54B11.2	5.057	0.00017	WBGene00000621	col-44
cea2.d.16965	C45B2.8	4.982	<1.00E-06	WBGene00016662	C45B2.8
cea2.i.48192	Y80D3A.7	4.958	4e-05	WBGene00004236	ptr-22
cea2.i.53522	F35B3.4	4.948	0.00056	WBGene00018031	F35B3.4
cea2.p.145574	F47E1.2	4.842	<1.00E-06	WBGene00018566	F47E1.2
cea2.c.33210	B0213.6	4.802	<1.00E-06	WBGene00003769	nlp-31	Also Neuropeptide signaling
cea2.i.02858	F48C1.8	4.797	4e-05	WBGene00018600	F48C1.8
cea2.p.46819	T13B5.4	4.789	0.00031	WBGene00000617	col-40
cea2.c.05339	R11A5.3	4.686	<1.00E-06	WBGene00011231	R11A5.3
cea2.i.47134	Y43F8C.1	4.669	3e-05	WBGene00003763	nlp-25
cea2.p.53061	ZK84.1	4.481	0.00024	WBGene00022649	ZK84.1
cea2.p.32647	C38C6.6	4.421	0.00055	WBGene00007999	tag-297
cea2.i.21872	Y48G9A.10	4.393	0.00052	WBGene00021703	cpt-3
cea2.i.21642	Y37B11A.1	4.341	0.00024	WBGene00021343	cutl-23
cea2.d.28435	F54E2.6	4.294	0.00016	WBGene00018826	srt-34
cea2.p.24495	Y95B8A.2	4.246	0.00013	WBGene00022383	Y95B8A.2
cea2.p.88062	C45G7.2	4.173	<1.00E-06	WBGene00016669	ilys-2
cea2.p.113075	F15B9.1	4.17	<1.00E-06	WBGene00001387	far-3
cea2.c.38593	T19B10.2	4.153	<1.00E-06	WBGene00011831	T19B10.2
cea2.p.117672	F52F10.2	4.141	3e-05	WBGene00018706	F52F10.2
cea2.i.59066	Y73F8A.8	4.13	0.0001	WBGene00004170	pqn-90
cea2.c.10011	C17C3.4	4.129	1e-05	WBGene00002094	ins-11
cea2.p.89237	C53B4.8	4.122	1e-05	WBGene00008277	mltn-12
cea2.c.35321	F21H7.12	4.087	<1.00E-06	WBGene00009033	F21H7.12
cea2.c.10341	C30B5.6	4.049	0.00065	WBGene00016247	C30B5.6
cea2.p.128218	Y39H10A.1	4.029	1e-05	WBGene00021478	Y39H10A.1
cea2.i.34678	C49G7.5	3.962	0.0008	WBGene00016783	irg-2
cea2.i.11567	F26G1.3	3.927	1e-05	WBGene00017839	F26G1.3
cea2.i.47221	Y46H3A.5	3.924	0.00072	WBGene00021601	Y46H3A.5
cea2.p.154788	T22H6.3	3.852	1e-05	WBGene00006175	str-124
cea2.d.01404	C45B2.2	3.849	<1.00E-06	WBGene00016659	C45B2.2
cea2.3.15352	F49H6.5	3.839	0.00014	WBGene00009908	F49H6.5
cea2.i.39600	F52E1.8	3.816	0.00034	WBGene00018696	pho-6
cea2.p.41350	F58G1.5	3.794	0.00016	WBGene00010267	lips-9
cea2.p.107362	B0507.8	3.781	<1.00E-06	WBGene00015225	B0507.8
cea2.c.45618	F53A9.8	3.758	<1.00E-06	WBGene00018731	F53A9.8
cea2.p.139449	F09B9.1	3.749	<1.00E-06	WBGene00008602	oac-14
cea2.i.26088	F42C5.3	3.744	0.00019	WBGene00018345	F42C5.3
cea2.p.101026	Y38C1BA.3	3.741	0.00069	WBGene00000683	col-109
cea2.p.111517	C54F6.5	3.714	<1.00E-06	WBGene00016923	C54F6.5
cea2.d.08484	B0213.3	3.711	0.00035	WBGene00003766	nlp-28	Also Neuropeptide signaling
cea2.i.00516	C24G7.1	3.638	8e-05	WBGene00016063	C24G7.1
cea2.i.19343	F22B7.4	3.517	0.00077	WBGene00017695	fip-1
cea2.c.34876	C54F6.14	3.516	1e-05	WBGene00001500	ftn-1
cea2.c.36886	F59E11.7	3.497	<1.00E-06	WBGene00019113	F59E11.7
cea2.i.11099	F13H8.5	3.491	8e-05	WBGene00017438	F13H8.5
cea2.p.110332	C35A5.2	3.49	2e-05	WBGene00007946	ugt-33
cea2.i.33178	C13D9.1	3.467	0.00067	WBGene00005657	srr-6
cea2.i.16055	W01C9.2	3.463	1e-05	WBGene00012176	W01C9.2
cea2.i.44113	T08G5.1	3.46	0.00034	WBGene00011622	T08G5.1
cea2.p.123158	T02E9.2	3.45	0.00071	WBGene00001716	grl-7
cea2.p.94538	F58G6.6	3.445	0.00026	WBGene00000953	del-2
cea2.i.41492	K09D9.1	3.414	<1.00E-06	WBGene00019564	K09D9.1
cea2.p.121319	K11D12.4	3.398	5e-05	WBGene00019644	cpt-4
cea2.i.42032	M03F8.1	3.388	0.00024	WBGene00019761	M03F8.1
cea2.i.54486	F53A9.7	3.382	0.00054	WBGene00018730	F53A9.7
cea2.p.111104	C49G7.10	3.377	1e-05	WBGene00016788	C49G7.10
cea2.p.54652	B0284.2	3.376	9e-05	WBGene00007132	B0284.2
cea2.i.23206	C02F4.4	3.326	<1.00E-06	WBGene00007264	C02F4.4
cea2.i.14783	T01B7.8	3.318	0.00011	WBGene00011313	T01B7.8
cea2.3.19098	K07B1.8	3.307	4e-05	WBGene00019468	K07B1.8
cea2.3.21412	R07C12.1	3.301	2e-05	WBGene00019931	R07C12.1
cea2.c.11224	F13D12.3	3.291	<1.00E-06	WBGene00008739	F13D12.3
cea2.c.26266	C08F11.13	3.289	0.00012	WBGene00007460	C08F11.13
cea2.i.14193	M02G9.3	3.241	0.00081	WBGene00010832	M02G9.3
cea2.i.21452	Y119D3B.9	3.228	0.00053	WBGene00022487	fbxa-21
cea2.i.14934	T05C1.1	3.222	<1.00E-06	WBGene00020248	T05C1.1
cea2.c.17582	C29E4.1	3.207	0.00079	WBGene00000665	col-90
cea2.i.51713	C45B2.3	3.201	1e-05	WBGene00016660	C45B2.3
cea2.i.36521	F14F8.8	3.199	9e-05	WBGene00008816	F14F8.8
cea2.i.47129	Y43F8B.5	3.143	6e-05	WBGene00012816	scl-21
cea2.i.35629	D2063.1	3.136	0.00038	WBGene00017060	D2063.1
cea2.d.40300	T26E4.12	3.129	3e-05	WBGene00005105	srd-27
cea2.i.22348	Y71H2AM.16	3.129	0.00084	WBGene00022181	pho-9
cea2.c.03270	F33D11.8	3.108	0.0001	WBGene00018005	F33D11.8
cea2.p.18517	T27F6.8	3.105	0.00013	WBGene00012107	T27F6.8
cea2.i.45362	T26H5.3	3.071	<1.00E-06	WBGene00005446	srh-239
cea2.i.51118	C28G1.2	3.053	2e-05	WBGene00016187	C28G1.2
cea2.p.67860	K04C2.5	2.989	0.00094	WBGene00019382	K04C2.5
cea2.p.122633	R13H4.3	2.977	3e-05	WBGene00011262	pho-8
cea2.c.28925	F49E11.10	2.974	<1.00E-06	WBGene00009895	scl-2
cea2.i.38512	F36H9.2	2.956	0.0001	WBGene00018111	F36H9.2
cea2.c.28931	F49F1.5	2.948	4e-05	WBGene00018645	F49F1.5
cea2.i.35201	C54D10.7	2.934	0.0007	WBGene00008301	dct-3
cea2.d.22581	F29D10.2	2.934	0.00065	WBGene00009251	F29D10.2
cea2.p.55655	BE10.2	2.926	0.00015	WBGene00007210	agmo-1
cea2.p.34904	F01D5.6	2.914	0.00078	WBGene00008496	F01D5.6
cea2.c.39012	W02D7.11	2.911	0.00048	WBGene00020946	W02D7.11
cea2.c.15098	Y38E10A.15	2.884	<1.00E-06	WBGene00012593	nspe-7
cea2.p.134065	C15H9.1	2.88	0.0008	WBGene00003778	nnt-1
cea2.i.59645	Y105C5A.9	2.865	0.00054	WBGene00013634	Y105C5A.9
cea2.i.44912	T20D4.12	2.852	<1.00E-06	WBGene00020618	T20D4.12
cea2.d.00092	B0238.12	2.842	2e-05	WBGene00015076	B0238.12
cea2.i.00911	C46H11.7	2.838	0.0001	WBGene00016731	C46H11.7
cea2.d.04008	F55G11.4	2.838	<1.00E-06	WBGene00010124	F55G11.4
cea2.p.109736	C26F1.2	2.824	0.0001	WBGene00016147	cyp-32A1
cea2.i.00496	C17H1.3	2.82	0.00066	WBGene00007656	C17H1.3
cea2.c.38944	T28H10.3	2.818	<1.00E-06	WBGene00012144	T28H10.3
cea2.i.11566	F26G1.2	2.799	<1.00E-06	WBGene00017838	F26G1.2
cea2.p.127399	Y6E2A.4	2.79	5e-05	WBGene00012398	Y6E2A.4
cea2.c.34782	C52E4.1	2.785	<1.00E-06	WBGene00000781	cpr-1
cea2.i.22790	ZK1010.4	2.767	6e-05	WBGene00014178	ZK1010.4
cea2.c.28966	F53B2.8	2.766	3e-05	WBGene00009957	F53B2.8
cea2.c.13679	R05H10.1	2.751	0.00029	WBGene00011042	R05H10.1
cea2.i.00503	C18E3.4	2.748	0.00069	WBGene00015973	C18E3.4
cea2.c.36040	F35E12.9	2.741	0.00011	WBGene00009433	F35E12.9
cea2.c.39838	Y51A2D.11	2.741	0.00067	WBGene00013079	ttr-26
cea2.i.43458	T03D8.4	2.73	1e-05	WBGene00001723	grl-14
cea2.i.18053	ZK666.6	2.724	0.00018	WBGene00014046	clec-60
cea2.i.13394	F58G1.7	2.709	3e-05	WBGene00010269	F58G1.7
cea2.i.50676	C17G1.1	2.676	0.00097	WBGene00007648	C17G1.1
cea2.i.39722	F53F1.6	2.668	1e-05	WBGene00009984	F53F1.6
cea2.i.53054	F21E9.2	2.652	0.00086	WBGene00017666	F21E9.2
cea2.i.37781	F28A12.2	2.65	0.00012	WBGene00001721	grl-12
cea2.p.39714	F44F4.4	2.642	0.00015	WBGene00004222	ptr-8
cea2.c.39795	Y47D7A.5	2.638	0.00049	WBGene00001714	grl-5
cea2.d.06248	W03D2.7	2.622	4e-05	WBGene00020982	W03D2.7
cea2.i.42391	R07B7.12	2.616	9e-05	WBGene00011096	R07B7.12
cea2.p.119593	F59A7.2	2.606	<1.00E-06	WBGene00019090	F59A7.2
cea2.p.107640	C03G6.3	2.591	0.00044	WBGene00005602	srj-14
cea2.p.127661	Y32G9B.1	2.591	0.00012	WBGene00021309	Y32G9B.1
cea2.p.107596	C02A12.4	2.585	<1.00E-06	WBGene00003096	lys-7
cea2.p.30479	C16C8.2	2.576	0.00099	WBGene00015841	C16C8.2
cea2.p.32382	C34C6.7	2.576	8e-05	WBGene00007919	C34C6.7
cea2.i.24964	D2024.4	2.571	0.00022	WBGene00017052	D2024.4
cea2.p.47104	T14D7.2	2.571	<1.00E-06	WBGene00011768	oac-46
cea2.i.57832	W02H3.2	2.566	0.00036	WBGene00012218	W02H3.2
cea2.i.24771	C50F7.2	2.551	0.00019	WBGene00000551	clx-1
cea2.c.43344	F11C1.6	2.548	2e-05	WBGene00003623	nhr-25
cea2.p.112183	F08F3.7	2.546	0.0005	WBGene00000373	cyp-14A5
cea2.i.27100	K01A6.4	2.539	0.00027	WBGene00010446	K01A6.4
cea2.p.72574	T05D4.4	2.515	<1.00E-06	WBGene00003887	osm-7
cea2.i.51823	C49F8.1	2.514	0.00025	WBGene00008213	C49F8.1
cea2.i.55755	K09C8.4	2.513	0.00093	WBGene00010716	lge-1
cea2.c.36356	F45D3.4	2.497	<1.00E-06	WBGene00009724	F45D3.4
cea2.p.98695	T14A8.2	2.494	0.00026	WBGene00020497	T14A8.2
cea2.3.26960	Y105C5B.21	2.486	0.00082	WBGene00002175	jac-1
cea2.p.61148	F09F7.6	2.484	<1.00E-06	WBGene00017303	F09F7.6
cea2.p.11132	F52A8.3	2.482	0.00022	WBGene00009916	F52A8.3
cea2.c.42965	F08F1.8	2.477	0.00067	WBGene00006649	tth-1
cea2.c.47097	M60.2	2.476	<1.00E-06	WBGene00019779	M60.2
cea2.p.106721	B0024.4	2.475	0.00024	WBGene00007097	B0024.4
cea2.p.131076	ZC443.3	2.473	<1.00E-06	WBGene00013898	ZC443.3
cea2.i.20243	M04D8.3	2.471	<1.00E-06	WBGene00002106	ins-23
cea2.c.47604	T08A9.2	2.467	0.00059	WBGene00020335	ttr-30
cea2.p.104136	Y73B6BL.1	2.453	6e-05	WBGene00022231	tyr-6
cea2.i.08776	C08E3.5	2.451	9e-05	WBGene00015597	fbxa-162
cea2.d.38977	T16G1.7	2.445	<1.00E-06	WBGene00011801	T16G1.7
cea2.i.45948	W08A12.4	2.42	0.00052	WBGene00021081	W08A12.4
cea2.p.112336	F09G2.3	2.405	0.00039	WBGene00017312	pitr-5
cea2.i.00526	C24G7.2	2.394	0.00011	WBGene00016064	acd-1
cea2.i.01943	F25H5.8	2.394	0.00055	WBGene00009130	F25H5.8
cea2.p.100708	Y37A1B.7	2.389	0.00076	WBGene00012540	Y37A1B.7
cea2.3.15198	F48G7.12	2.382	<1.00E-06	WBGene00018623	F48G7.12
cea2.p.148515	H13N06.2	2.381	0.00036	WBGene00010396	H13N06.2
cea2.c.30170	K09B3.1	2.368	0.00043	WBGene00019545	K09B3.1
cea2.i.27476	M01H9.1	2.356	0.00096	WBGene00019717	trx-3
cea2.i.19244	EGAP1.1	2.354	0.0002	WBGene00017146	EGAP1.1
cea2.i.26329	F47C12.8	2.349	0.00096	WBGene00018551	F47C12.8
cea2.i.13718	K03H9.2	2.343	0.00031	WBGene00000651	col-75
cea2.c.32643	Y77E11A.14	2.336	2e-05	WBGene00022314	Y77E11A.14
cea2.p.151418	R07B1.2	2.331	8e-05	WBGene00002270	lec-7
cea2.p.44692	R07G3.2	2.328	0.00018	WBGene00019939	lips-17
cea2.p.32802	C41D7.2	2.318	0.00032	WBGene00004218	ptr-3
cea2.i.53060	F21E9.3	2.31	3e-05	WBGene00017667	ttr-37
cea2.i.28654	T28C6.1	2.308	0.00026	WBGene00012118	grsp-2
cea2.i.11975	F35C5.7	2.299	0.00056	WBGene00009395	clec-64
cea2.i.14710	R11F4.3	2.285	2e-05	WBGene00020009	R11F4.3
cea2.i.46149	Y113G7B.12	2.279	0.00078	WBGene00013762	Y113G7B.12
cea2.p.140241	F13B9.6	2.274	1e-05	WBGene00017421	cutl-29
cea2.i.54547	F53H4.3	2.255	9e-05	WBGene00010008	F53H4.3
cea2.i.47220	Y46H3A.4	2.255	<1.00E-06	WBGene00021600	Y46H3A.4
cea2.p.135322	C30F2.1	2.252	0.00082	WBGene00000760	col-187
cea2.p.150597	M03F4.6	2.248	0.00046	WBGene00019759	M03F4.6
cea2.i.25633	F28E10.2	2.246	0.00023	WBGene00017901	igeg-1
cea2.p.16402	T05E7.4	2.232	0.00083	WBGene00020260	T05E7.4
cea2.i.30353	Y4C6B.2	2.229	0.00033	WBGene00021156	Y4C6B.2
cea2.p.20002	Y18H1A.8	2.224	0.0007	WBGene00021212	Y18H1A.8
cea2.p.121813	M162.5	2.219	9e-05	WBGene00010931	M162.5
cea2.3.25092	T26F2.2	2.211	0.00035	WBGene00012058	T26F2.2
cea2.d.07720	B0213.4	2.208	0.00048	WBGene00003767	nlp-29	Also Neuropeptide signaling
cea2.p.107125	B0331.2	2.181	0.00058	WBGene00007141	pitr-4
cea2.i.49769	C03B1.2	2.177	0.00022	WBGene00015373	C03B1.2
cea2.i.14853	T05A7.1	2.174	0.00093	WBGene00020219	T05A7.1
cea2.d.44466	Y48A6B.8	2.164	9e-05	WBGene00012969	Y48A6B.8
cea2.p.19216	W04A8.4	2.163	0.00022	WBGene00012239	W04A8.4
cea2.i.44373	T10H4.11	2.161	0.00019	WBGene00011699	cyp-34A2
cea2.c.25910	B0564.3	2.153	0.00022	WBGene00007203	best-1
cea2.p.91466	F29B9.9	2.136	0.00064	WBGene00000685	col-111
cea2.c.38631	T19C4.7	2.132	4e-05	WBGene00003771	nlp-33	Also Neuropeptide signaling
cea2.i.21709	Y39A3A.4	2.117	0.00057	WBGene00021435	Y39A3A.4
cea2.d.40456	T27D12.3	2.113	0.00086	WBGene00012086	clec-144
cea2.i.38539	F36H9.5	2.11	1e-05	WBGene00018113	F36H9.5
cea2.i.10574	F01D5.10	2.104	0.00032	WBGene00008500	F01D5.10
cea2.c.18773	F22B7.9	2.102	<1.00E-06	WBGene00017698	F22B7.9
cea2.i.15127	T07F8.1	2.099	0.00088	WBGene00020318	T07F8.1
cea2.i.58640	ZK54.3	2.092	1e-05	WBGene00022648	ZK54.3
cea2.i.35400	C55A1.6	2.089	0.00084	WBGene00008323	C55A1.6
cea2.p.113256	F16B3.2	2.085	0.00097	WBGene00017502	F16B3.2
cea2.i.27195	K02D7.5	2.084	3e-05	WBGene00019300	swt-1
cea2.i.31586	ZK1251.2	2.081	4e-05	WBGene00002090	ins-7
cea2.d.13083	C17B7.3	2.077	0.00018	WBGene00015877	C17B7.3
cea2.i.28763	W02A2.5	2.051	<1.00E-06	WBGene00012190	W02A2.5
cea2.p.107932	C06B3.6	2.05	3e-05	WBGene00007365	C06B3.6
cea2.p.114247	F21H7.3	2.048	0.00012	WBGene00009029	F21H7.3
cea2.i.04332	T06G6.6	2.043	0.00019	WBGene00011548	T06G6.6
cea2.i.36235	F10G2.3	2.029	4e-05	WBGene00017364	clec-7
cea2.p.137783	C52B9.2	2.02	3e-05	WBGene00016865	ets-9
cea2.p.95026	JC8.8	2.019	1e-05	WBGene00010440	ttr-51
cea2.p.64947	F45H7.4	2.005	6e-05	WBGene00004183	prk-2
cea2.p.91251	F26D12.1	2.003	5e-05	WBGene00001439	fkh-7
cea2.d.13135	C17B7.9	1.996	<1.00E-06	WBGene00015883	C17B7.9
cea2.p.135278	C29F7.2	1.994	<1.00E-06	WBGene00007811	C29F7.2
cea2.d.40591	T28A11.3	1.987	9e-05	WBGene00020870	T28A11.3
cea2.c.41613	C18A11.1	1.98	0.00011	WBGene00015947	C18A11.1
cea2.p.156929	ZC13.3	1.979	0.00026	WBGene00022504	mam-1
cea2.i.47788	Y5H2A.2	1.97	0.00067	WBGene00021163	nhr-275
cea2.p.84024	B0218.2	1.965	0.00011	WBGene00015048	faah-2
cea2.i.35750	EGAP9.2	1.962	0.00071	WBGene00001506	fut-2
cea2.i.41448	K08F9.3	1.957	0.00086	WBGene00010686	K08F9.3
cea2.c.12165	F40F8.7	1.951	3e-05	WBGene00004096	pqm-1
cea2.i.09372	C18H9.6	1.943	<1.00E-06	WBGene00016004	C18H9.6
cea2.p.94728	H06H21.10	1.936	0.00048	WBGene00019166	tat-2
cea2.p.114208	F21C10.11	1.934	2e-05	WBGene00017660	F21C10.11
cea2.i.31956	B0222.4	1.93	0.00066	WBGene00006418	tag-38
cea2.p.117153	F46B3.5	1.93	9e-05	WBGene00001691	grd-2
cea2.p.63687	F37A8.5	1.929	<1.00E-06	WBGene00009503	F37A8.5
cea2.p.124106	T07F10.6	1.927	<1.00E-06	WBGene00011592	T07F10.6
cea2.i.45325	T26H2.5	1.927	0.00067	WBGene00012067	T26H2.5
cea2.d.40551	T28A11.18	1.923	<1.00E-06	WBGene00020880	T28A11.18
cea2.p.52983	ZK20.1	1.91	0.00016	WBGene00013923	ghi-1
cea2.i.40051	F56H9.4	1.905	0.00033	WBGene00001671	gpa-9
cea2.c.36452	F47C10.2	1.903	8e-05	WBGene00018540	btb-21
cea2.i.24295	C42D4.4	1.897	0.00095	WBGene00006109	str-44
cea2.p.76278	Y39A1A.19	1.89	0.00095	WBGene00001478	fmo-3
cea2.p.119271	F58B4.1	1.881	0.00017	WBGene00003549	nas-31
cea2.c.38698	T21C9.8	1.848	0.00014	WBGene00011894	ttr-23
cea2.p.145661	F48C5.1	1.842	5e-05	WBGene00009842	igeg-2
cea2.c.34597	C50B8.4	1.84	1e-05	WBGene00008226	C50B8.4
cea2.p.79019	Y55B1BL.1	1.84	2e-05	WBGene00021909	Y55B1BL.1
cea2.p.151152	R03G8.3	1.838	2e-05	WBGene00010998	R03G8.3
cea2.i.36420	F13A7.11	1.835	<1.00E-06	WBGene00008726	F13A7.11
cea2.i.27468	K11H12.6	1.835	0.00012	WBGene00019662	K11H12.6
cea2.p.143080	F31F6.5	1.829	0.00021	WBGene00000902	daf-6
cea2.p.108682	C14C6.5	1.827	<1.00E-06	WBGene00015759	C14C6.5
cea2.i.39538	F49A5.6	1.824	0.00064	WBGene00009858	thn-4
cea2.p.129486	Y58A7A.3	1.817	0.00039	WBGene00021977	Y58A7A.3
cea2.i.50105	C07A4.3	1.816	0.00014	WBGene00007398	C07A4.3
cea2.p.31420	C25H3.10	1.815	0.00035	WBGene00016119	C25H3.10
cea2.i.56087	M60.7	1.81	4e-05	WBGene00019782	M60.7
cea2.p.95467	K08C7.2	1.8	0.00022	WBGene00001476	fmo-1
cea2.3.03206	C17B7.10	1.799	0.00061	WBGene00015884	C17B7.10
cea2.i.45627	W01A11.7	1.799	0.00018	WBGene00020912	W01A11.7
cea2.p.111856	D1086.2	1.794	0.00073	WBGene00008389	D1086.2
cea2.p.89320	C55F2.2	1.791	<1.00E-06	WBGene00016958	ilys-4
cea2.i.41604	K10C9.1	1.789	0.001	WBGene00019623	K10C9.1
cea2.p.155464	T27A10.6	1.786	0.00045	WBGene00020846	T27A10.6
cea2.i.30731	Y57G11B.2	1.786	8e-05	WBGene00013295	Y57G11B.2
cea2.p.94275	F56D5.6	1.784	0.00015	WBGene00010150	F56D5.6
cea2.i.13283	F58A6.4	1.779	<1.00E-06	WBGene00003547	nas-29
cea2.p.121451	K11G9.5	1.765	8e-05	WBGene00019655	K11G9.5
cea2.i.39273	F46B6.8	1.762	0.00056	WBGene00009773	lipl-2
cea2.p.139184	F08B12.1	1.756	4e-05	WBGene00008571	F08B12.1
cea2.p.26343	ZK270.1	1.756	5e-05	WBGene00004237	ptr-23
cea2.p.48314	W01C9.3	1.753	0.00041	WBGene00004155	pqn-73
cea2.p.54634	B0284.1	1.748	0.001	WBGene00007131	B0284.1
cea2.i.36870	F17C11.5	1.746	0.00052	WBGene00008916	clec-221
cea2.p.43390	M03A1.3	1.737	0.00031	WBGene00019746	M03A1.3
cea2.i.35318	C54F6.4	1.736	0.00023	WBGene00016922	swt-2
cea2.i.42937	R12G8.1	1.73	0.00041	WBGene00011254	R12G8.1
cea2.c.12179	F41C3.2	1.728	5e-05	WBGene00018268	F41C3.2
cea2.i.00801	C36B1.6	1.719	0.00019	WBGene00007973	C36B1.6
cea2.p.98467	T12G3.1	1.716	4e-05	WBGene00011737	T12G3.1
cea2.3.24071	T16G1.1	1.709	0.00038	WBGene00004150	pqn-67
cea2.c.41871	C30G4.7	1.708	5e-05	WBGene00016272	C30G4.7
cea2.d.41881	Y105C5A.12	1.696	4e-05	WBGene00013636	Y105C5A.12
cea2.i.36098	F09F3.7	1.687	0.00099	WBGene00006025	srx-134
cea2.p.70603	R10E11.9	1.687	0.00012	WBGene00011220	R10E11.9
cea2.i.36844	F16B4.9	1.686	0.00083	WBGene00017510	nhr-178
cea2.p.96611	R07C12.2	1.683	0.00099	WBGene00019932	R07C12.2
cea2.i.31377	Y7A9C.3	1.667	0.00044	WBGene00012419	srz-73
cea2.i.19219	E02H9.4	1.664	0.00077	WBGene00017102	E02H9.4
cea2.c.13465	K12H6.3	1.663	0.0002	WBGene00001507	fut-4
cea2.p.101050	Y38H8A.1	1.662	0.0007	WBGene00012635	Y38H8A.1
cea2.3.16616	F55G11.7	1.655	2e-05	WBGene00010127	F55G11.7
cea2.i.55212	H03E18.2	1.653	0.0006	WBGene00019149	H03E18.2
cea2.p.90272	F11E6.8	1.652	0.00074	WBGene00008711	F11E6.8
cea2.i.52289	F02C12.2	1.651	0.00073	WBGene00008516	F02C12.2
cea2.i.47793	Y5H2B.1	1.642	0.00025	WBGene00021164	Y5H2B.1
cea2.i.58892	F59F5.4	1.64	0.0001	WBGene00010343	F59F5.4
cea2.d.40559	T28A11.19	1.64	0.00033	WBGene00020881	T28A11.19
cea2.i.11941	F35C11.6	1.638	2e-05	WBGene00009405	F35C11.6
cea2.p.127610	Y32F6B.1	1.638	0.00011	WBGene00012531	Y32F6B.1
cea2.c.11022	F09E5.14	1.635	7e-05	WBGene00017291	F09E5.14
cea2.i.26632	F56H11.2	1.631	1e-05	WBGene00010175	F56H11.2
cea2.c.09664	C07E3.3	1.628	0.00077	WBGene00007414	C07E3.3
cea2.c.10902	F01D5.5	1.625	0.00018	WBGene00008495	F01D5.5
cea2.p.122425	R10E8.8	1.62	0.00024	WBGene00011213	R10E8.8
cea2.p.125895	T25F10.3	1.618	0.00096	WBGene00020806	T25F10.3
cea2.p.129914	Y69H2.10	1.618	0.00012	WBGene00013485	Y69H2.10
cea2.p.137146	C42D8.5	1.615	0.00035	WBGene00000039	acn-1
cea2.i.17407	Y57A10A.14	1.614	0.00035	WBGene00013257	Y57A10A.14
cea2.p.55680	C02C2.1	1.605	0.0003	WBGene00015332	tyr-1
cea2.i.10513	E04F6.8	1.605	0.00037	WBGene00017127	E04F6.8
cea2.i.32486	C03G6.5	1.598	<1.00E-06	WBGene00015393	C03G6.5
cea2.d.24014	F36G9.6	1.592	0.0004	WBGene00005686	sru-23
cea2.p.91965	F36A4.8	1.591	1e-05	WBGene00018085	ttr-20
cea2.i.49657	B0563.7	1.589	0.00063	WBGene00015264	B0563.7
cea2.i.50083	C07A12.2	1.589	2e-05	WBGene00015560	C07A12.2
cea2.d.27928	F54D10.2	1.578	7e-05	WBGene00018803	fbxa-24
cea2.p.98365	T12A7.6	1.577	6e-05	WBGene00011727	T12A7.6
cea2.p.122854	T01C2.1	1.572	0.00097	WBGene00000071	acy-4
cea2.i.29760	Y38F2AL.5	1.564	0.00092	WBGene00021417	nhr-236
cea2.p.31217	C23H3.7	1.563	0.0006	WBGene00006611	tre-5
cea2.c.34372	C37C3.13	1.562	0.00042	WBGene00016505	ttr-33
cea2.p.150820	M163.1	1.561	0.00024	WBGene00010935	M163.1
cea2.p.87866	C42D4.1	1.56	6e-05	WBGene00016594	C42D4.1
cea2.p.158146	B0564.6	1.556	0.00054	WBGene00007206	B0564.6
cea2.i.35868	F07C3.9	1.553	0.00087	WBGene00017197	F07C3.9
cea2.i.31672	ZK593.9	1.551	0.00096	WBGene00014005	ZK593.9
cea2.p.56570	C06G4.5	1.548	0.00086	WBGene00015559	npr-17
cea2.i.23814	C28C12.4	1.545	6e-05	WBGene00016180	C28C12.4
cea2.c.12485	F46C5.1	1.541	0.0006	WBGene00009778	F46C5.1
cea2.p.155603	T28B4.4	1.541	0.00013	WBGene00020887	T28B4.4
cea2.c.38836	T27E4.7	1.527	0.00016	WBGene00020865	T27E4.7
cea2.p.56296	C05D11.6	1.523	0.00085	WBGene00003523	nas-4
cea2.d.24751	F40E3.6	1.521	0.00019	WBGene00018233	F40E3.6
cea2.d.46971	Y73C8B.1	1.521	1e-05	WBGene00022258	Y73C8B.1
cea2.p.114053	F21A3.2	1.514	1e-05	WBGene00008992	F21A3.2
cea2.i.32849	C08E8.4	1.503	0.00038	WBGene00007440	C08E8.4
cea2.c.33673	C06C6.4	1.502	8e-05	WBGene00003653	nhr-63
cea2.p.47717	T24E12.5	1.501	1e-05	WBGene00020774	T24E12.5
cea2.d.13075	C17B7.2	1.486	0.00021	WBGene00015876	C17B7.2
cea2.i.30269	Y46C8AL.2	1.481	0.00038	WBGene00021580	clec-174
cea2.d.46074	Y61A9LA.4	1.478	0.00046	WBGene00022016	Y61A9LA.4
cea2.p.23179	Y65B4A.2	1.473	0.00015	WBGene00022026	Y65B4A.2
cea2.i.28635	T27E7.3	1.467	0.00015	WBGene00012088	T27E7.3
cea2.d.39354	T20D4.15	1.466	0.00061	WBGene00020620	T20D4.15
cea2.p.102693	Y57G11A.1	1.465	0.00019	WBGene00013289	tag-273
cea2.i.09325	C18E9.1	1.46	0.00013	WBGene00000286	cal-2
cea2.p.112078	F07C3.1	1.451	0.0002	WBGene00004211	ptd-2
cea2.i.12664	F45E12.6	1.451	0.00012	WBGene00018476	F45E12.6
cea2.d.11175	C06H5.2	1.448	3e-05	WBGene00007393	fbxa-157
cea2.p.04178	C37A5.1	1.448	0.00081	WBGene00007988	best-8
cea2.p.77872	Y48A6B.9	1.44	0.00012	WBGene00012970	Y48A6B.9
cea2.3.10699	F19G12.2	1.439	0.00011	WBGene00017610	F19G12.2
cea2.i.41972	M02H5.3	1.438	0.00029	WBGene00019741	nhr-201
cea2.p.126441	W02F12.2	1.437	0.00043	WBGene00020947	W02F12.2
cea2.p.28137	B0286.2	1.436	0.0003	WBGene00002252	lat-2
cea2.c.32313	Y67D8B.4	1.436	6e-05	WBGene00022063	Y67D8B.4
cea2.i.12832	F49E12.8	1.434	0.00044	WBGene00009901	F49E12.8
cea2.d.40578	T28A11.20	1.433	0.00075	WBGene00020882	T28A11.20
cea2.p.119636	F59B1.8	1.432	1e-05	WBGene00019100	F59B1.8
cea2.d.04685	M01A8.1	1.43	0.00094	WBGene00010795	M01A8.1
cea2.3.19633	K08D9.4	1.429	0.00042	WBGene00019525	K08D9.4
cea2.i.50371	C11G10.1	1.426	6e-05	WBGene00007525	C11G10.1
cea2.p.154133	T14F9.4	1.425	6e-05	WBGene00003968	peb-1
cea2.c.30574	R05G6.10	1.421	5e-05	WBGene00019902	R05G6.10
cea2.p.103343	Y67A10A.6	1.419	0.00061	WBGene00013455	ssu-2
cea2.i.33264	C13G3.1	1.416	0.00043	WBGene00007553	C13G3.1
cea2.i.13065	F54D10.8	1.416	0.0003	WBGene00018809	F54D10.8
cea2.p.46961	T13H5.3	1.414	0.00057	WBGene00011757	T13H5.3
cea2.d.39346	T20D4.11	1.397	9e-05	WBGene00020617	T20D4.11
cea2.p.53800	ZK970.1	1.396	1e-05	WBGene00014171	nep-26
cea2.i.43353	T02B11.4	1.395	0.00023	WBGene00020156	T02B11.4
cea2.c.34167	C25E10.8	1.393	1e-05	WBGene00016097	C25E10.8
cea2.i.29862	Y39C12A.1	1.393	0.00024	WBGene00012704	Y39C12A.1
cea2.i.39288	F47B8.2	1.392	3e-05	WBGene00009803	F47B8.2
cea2.i.27631	M7.8	1.392	0.00031	WBGene00010884	M7.8
cea2.i.57023	T09B9.5	1.391	0.0004	WBGene00011646	T09B9.5
cea2.p.80475	Y75B8A.32	1.39	0.0009	WBGene00013562	Y75B8A.32
cea2.d.08179	F53A9.2	1.388	0.00073	WBGene00018725	F53A9.2
cea2.p.124265	T08B1.6	1.385	0.00034	WBGene00020343	acs-3
cea2.p.109643	C25F9.1	1.379	7e-05	WBGene00005832	srw-85
cea2.p.33446	C52E2.4	1.377	1e-05	WBGene00016883	C52E2.4
cea2.c.06213	T23B3.2	1.372	0.00013	WBGene00020710	T23B3.2
cea2.i.58081	Y62H9A.12	1.372	0.00037	WBGene00013400	Y62H9A.12
cea2.c.10393	C32D5.9	1.368	3e-05	WBGene00002980	lgg-1
cea2.c.48479	Y15E3A.5	1.368	0.00058	WBGene00012444	Y15E3A.5
cea2.p.128638	Y44A6C.1	1.364	0.00025	WBGene00012850	Y44A6C.1
cea2.p.102053	Y51H4A.8	1.364	0.00014	WBGene00013104	Y51H4A.8
cea2.c.31629	Y5F2A.2	1.363	0.00089	WBGene00012383	ttr-17
cea2.p.131125	ZC455.1	1.363	0.00057	WBGene00013902	ZC455.1
cea2.d.43790	Y41E3.6	1.362	4e-05	WBGene00012764	Y41E3.6
cea2.i.37076	F20D6.10	1.361	0.00022	WBGene00017639	F20D6.10
cea2.p.30332	C15F1.2	1.36	0.00068	WBGene00015795	C15F1.2
cea2.p.107602	C03A7.11	1.356	0.00065	WBGene00015369	ugt-51
cea2.c.06403	T28F4.5	1.355	0.00042	WBGene00012140	T28F4.5
cea2.p.128505	Y43F8C.3	1.341	0.00014	WBGene00012825	Y43F8C.3
cea2.c.13735	R10H1.4	1.34	0.00058	WBGene00023416	isl-1
cea2.p.123255	T03D8.5	1.34	0.00093	WBGene00001547	gcy-22
cea2.p.109111	C16D9.4	1.339	0.00049	WBGene00015859	C16D9.4
cea2.p.153382	T07F12.4	1.332	8e-05	WBGene00020324	T07F12.4
cea2.i.46315	Y17D7B.2	1.329	0.00023	WBGene00012450	Y17D7B.2
cea2.p.66755	F58B6.2	1.323	0.00029	WBGene00019030	inft-1
cea2.d.20462	F13E9.11	1.322	0.0001	WBGene00008760	F13E9.11
cea2.p.131703	ZK1037.6	1.316	0.001	WBGene00014194	ZK1037.6
cea2.i.37985	F31D4.4	1.315	0.00079	WBGene00009291	clec-264
cea2.i.62758	F53A9.1	1.312	6e-05	WBGene00018724	F53A9.1
cea2.i.52115	D1053.3	1.311	0.00024	WBGene00008368	D1053.3
cea2.i.34960	C50H11.7	1.31	0.00095	WBGene00005400	srh-185
cea2.i.47263	Y46H3C.6	1.309	0.00074	WBGene00021606	Y46H3C.6
cea2.p.56717	C07A9.8	1.306	0.00096	WBGene00007404	best-5
cea2.p.37269	F21D12.3	1.297	0.00023	WBGene00017663	F21D12.3
cea2.p.102003	Y46C8AL.5	1.297	0.0001	WBGene00021583	clec-72
cea2.p.142696	F29G6.1	1.296	6e-05	WBGene00009257	F29G6.1
cea2.i.50692	C17H11.5	1.292	0.00073	WBGene00015925	C17H11.5
cea2.p.121092	K10D6.4	1.282	0.00015	WBGene00010744	K10D6.4
cea2.i.02059	F28D9.2	1.281	0.00016	WBGene00005517	sri-5
cea2.c.14097	T05H10.3	1.279	2e-05	WBGene00011508	T05H10.3
cea2.p.110142	C31A11.5	1.276	7e-05	WBGene00007833	oac-6
cea2.p.33418	C52A11.4	1.271	0.00032	WBGene00003404	mpz-1
cea2.c.40144	Y70C5C.6	1.27	1e-05	WBGene00003702	nhr-112
cea2.c.21157	K02F3.4	1.264	0.0002	WBGene00019327	zip-2
cea2.i.13260	F58A6.1	1.262	7e-05	WBGene00019022	F58A6.1
cea2.p.33859	C56E6.6	1.26	0.00097	WBGene00016974	lron-15
cea2.p.115662	F32D1.3	1.259	0.00053	WBGene00017983	F32D1.3
cea2.3.12512	F29G9.4	1.258	0.00071	WBGene00001345	fos-1
cea2.i.11182	F14D2.7	1.254	5e-05	WBGene00017455	F14D2.7
cea2.p.89386	D1046.5	1.253	1e-05	WBGene00008366	tpra-1
cea2.p.46606	T09A5.1	1.246	0.00057	WBGene00023408	cex-2
cea2.p.140340	F13D11.1	1.242	0.0001	WBGene00017427	acp-5
cea2.p.100497	Y11D7A.14	1.241	0.00016	WBGene00012437	hum-9
cea2.p.150580	M03F4.3	1.237	6e-05	WBGene00006475	tyra-3
cea2.p.132317	C02F12.7	1.227	0.00023	WBGene00015356	tag-278
cea2.i.22663	Y82E9BR.4	1.222	0.00015	WBGene00022337	Y82E9BR.4
cea2.i.17888	ZK250.5	1.219	0.00052	WBGene00022688	math-47
cea2.p.119275	F58B4.3	1.212	1e-05	WBGene00010236	F58B4.3
cea2.p.125294	T20B3.1	1.212	0.00058	WBGene00011850	T20B3.1
cea2.c.13265	K02B7.3	1.204	6e-05	WBGene00010491	K02B7.3
cea2.i.50182	C09B8.8	1.203	1e-05	WBGene00015625	C09B8.8
cea2.d.33825	M01G12.11	1.2	0.00086	WBGene00010824	M01G12.11
cea2.p.146397	F52B10.1	1.196	0.00059	WBGene00003776	nmy-1
cea2.i.59357	F35F10.13	1.193	0.00029	WBGene00018062	F35F10.13
cea2.i.21483	Y22D7AL.14	1.182	0.00098	WBGene00021252	Y22D7AL.14
cea2.i.25299	F13H10.1	1.181	2e-05	WBGene00008773	F13H10.1
cea2.p.144393	F41E7.3	1.181	0.00054	WBGene00009619	npr-6
cea2.p.123198	T02E9.5	1.181	0.00031	WBGene00011383	T02E9.5
cea2.p.12528	F56C11.6	1.178	0.0001	WBGene00018958	F56C11.6
cea2.c.27646	F15E6.3	1.177	0.00086	WBGene00017484	F15E6.3
cea2.c.19930	F54E7.7	1.177	4e-05	WBGene00004321	rcn-1
cea2.i.34104	C33G8.12	1.174	0.00081	WBGene00016368	nhr-163
cea2.p.140361	F13D11.4	1.166	0.00066	WBGene00017429	F13D11.4
cea2.p.110194	C33G8.11	1.165	0.001	WBGene00003697	nhr-107
cea2.c.28375	F33D4.3	1.162	6e-05	WBGene00001456	flp-13
cea2.c.39363	W06H8.5	1.16	0.00011	WBGene00023159	W06H8.5
cea2.p.10649	F45H11.4	1.159	0.00015	WBGene00003233	mgl-2
cea2.p.40619	F54C9.7	1.155	0.00026	WBGene00010043	F54C9.7
cea2.i.11529	F22B5.6	1.148	0.00069	WBGene00009044	F22B5.6
cea2.c.05145	M01D7.5	1.146	0.00012	WBGene00003750	nlp-12
cea2.c.27633	F13H10.6	1.14	0.00028	WBGene00008777	F13H10.6
cea2.i.40335	F58H1.4	1.138	3e-05	WBGene00001466	flr-2
cea2.p.90417	F13B6.3	1.137	4e-05	WBGene00017418	F13B6.3
cea2.c.50707	T23F2.3	1.137	0.0001	WBGene00020736	T23F2.3
cea2.p.110272	C34B4.1	1.135	0.00017	WBGene00003143	max-1
cea2.d.27724	F53B2.2	1.135	7e-05	WBGene00006630	tsp-4
cea2.p.150249	K11G12.1	1.128	0.0007	WBGene00003530	nas-11
cea2.p.52016	Y54G11B.1	1.128	0.0004	WBGene00013222	dmsr-6
cea2.i.59268	F14D7.7	1.127	4e-05	WBGene00008794	F14D7.7
cea2.c.06942	W10D5.1	1.127	0.00055	WBGene00003182	mef-2
cea2.i.23103	B0496.8	1.124	0.00015	WBGene00015217	tes-1
cea2.p.132241	C02C6.2	1.122	0.00022	WBGene00007260	olrn-1
cea2.3.04377	C27H5.4	1.122	0.00021	WBGene00016174	C27H5.4
cea2.c.44096	F18G5.6	1.119	0.00033	WBGene00017582	F18G5.6
cea2.i.55373	K02D3.1	1.117	0.00057	WBGene00010504	K02D3.1
cea2.i.27358	K08D10.9	1.113	0.00079	WBGene00019532	K08D10.9
cea2.i.33904	C26E1.2	1.111	0.00052	WBGene00007748	C26E1.2
cea2.c.19997	F55H2.1	1.107	0.00011	WBGene00004933	sod-4
cea2.p.149401	K06A9.2	1.106	7e-05	WBGene00019436	K06A9.2
cea2.i.29576	Y37E11AR.4	1.103	0.0001	WBGene00021371	nape-1
cea2.i.41994	M02H5.5	1.102	4e-05	WBGene00019743	nhr-203
cea2.p.150721	M60.6	1.101	0.0003	WBGene00019781	M60.6
cea2.i.57281	T18D3.3	1.1	0.00031	WBGene00011821	cdf-2
cea2.i.34233	C36C5.5	1.095	0.00057	WBGene00016474	C36C5.5
cea2.p.140369	F13E6.1	1.093	0.00033	WBGene00008745	F13E6.1
cea2.p.145973	F48F7.2	1.088	0.00031	WBGene00006372	syx-2
cea2.i.19672	F47D12.6	1.085	0.00039	WBGene00018562	F47D12.6
cea2.c.26608	C30H6.10	1.083	0.00043	WBGene00007827	C30H6.10
cea2.d.42760	Y19D10A.5	1.083	8e-05	WBGene00021220	Y19D10A.5
cea2.c.23702	Y37D8A.16	1.081	0.00018	WBGene00012554	Y37D8A.16
cea2.i.52505	F09F9.3	1.078	0.00046	WBGene00017308	F09F9.3
cea2.i.13594	K01A2.10	1.075	5e-05	WBGene00019284	K01A2.10
cea2.c.37183	K07C11.5	1.074	0.00039	WBGene00019478	cri-2
cea2.3.19906	K10G9.1	1.073	0.00027	WBGene00010755	vglu-2
cea2.c.36824	F58E10.7	1.07	0.00022	WBGene00010262	F58E10.7
cea2.p.05909	D2005.2	1.061	9e-05	WBGene00003746	nlp-8
cea2.c.12310	F43G6.8	1.06	2e-05	WBGene00009660	F43G6.8
cea2.p.157664	ZK563.2	1.06	0.0001	WBGene00022767	ZK563.2
cea2.c.39513	Y38A10A.5	1.058	0.00062	WBGene00000802	crt-1
cea2.p.157330	ZK54.2	1.058	9e-05	WBGene00006602	tps-1
cea2.i.06960	Y71A12B.4	1.054	0.00093	WBGene00006616	trp-4
cea2.i.08192	B0286.5	1.052	0.00029	WBGene00001438	fkh-6
cea2.p.134913	C25B8.6	1.042	0.00053	WBGene00003710	nhr-120
cea2.c.37060	K03B8.9	1.041	2e-05	WBGene00000951	deg-3
cea2.p.133399	C10E2.3	1.038	0.00034	WBGene00001837	hda-4
cea2.p.145546	F47E1.1	1.038	6e-05	WBGene00018565	F47E1.1
cea2.c.25885	B0546.4	1.036	0.00071	WBGene00015251	B0546.4
cea2.i.09672	C30B5.7	1.032	0.00063	WBGene00016248	C30B5.7
cea2.p.150266	K11G12.4	1.026	0.00084	WBGene00004876	smf-1
cea2.p.148844	K02A6.3	1.018	0.0001	WBGene00019294	K02A6.3
cea2.p.03143	C32E12.4	1.016	2e-05	WBGene00016330	C32E12.4
cea2.p.26758	ZK337.2	1.012	0.0001	WBGene00013970	ZK337.2
cea2.i.48881	ZK105.4	1.011	0.00059	WBGene00022655	srsx-40
cea2.p.150992	R03A10.5	1.007	0.00023	WBGene00010985	R03A10.5
cea2.p.87146	C29E6.2	1.006	0.00016	WBGene00007801	trpa-1
cea2.c.31554	W08D2.1	1.002	0.00018	WBGene00001188	egl-20
