# Supplementary material for: Defects in the C. elegans acyl-CoA Synthase, acs-3, and Nuclear Hormone Receptor, nhr-25, Cause Sensitivity to Distinct, but Overlapping Stresses
Source: PLoS One. 2014 Mar 20;9(3):e92552. doi: 10.1371/journal.pone.0092552 (PMC3961378; doi:10.1371/journal.pone.0092552)
Supplement: Table S4 — Genes down-regulated following nhr-25(RNAi) . List of differentially expressed, down-regulated genes in nhr-25(RNAi) animals compared to animals treated with control RNAi. The data represent the analysis from three independent mRNA isolations and microarray hybridizations. “ID” refers to the identity of individual spots on the arrays, “logFC” represents the log of the fold change, gene public name is from the WS220 release. Genes in the indicated GOrilla gene ontology classes are color coded, as described in the table. (XLSX) [file pone.0092552.s006.xlsx]

## Sheet: Sheet1
ID	Gene sequence name	logFC	p value	Gene WB ID	Gene Public Name*			* from WS220 release
cea2.c.45102	F46F2.3	-6.623	<1.00E-06	WBGene00009787	F46F2.3
cea2.i.45509	T28A11.6	-6.398	<1.00E-06	WBGene00020873	T28A11.6
cea2.p.124717	T13F3.6	-6.27	<1.00E-06	WBGene00011753	T13F3.6			GOrilla Gene ontology class
cea2.p.132864	C05E11.4	-5.534	<1.00E-06	WBGene00000133	amt-1				Cuticle/structural component
cea2.p.158050	C04E12.4	-5.441	<1.00E-06	WBGene00015434	C04E12.4				Redox process
cea2.p.100105	W05E7.1	-5.312	<1.00E-06	WBGene00001692	grd-3				Nutrient reservoir
cea2.p.50848	Y48E1B.8	-5.275	5e-05	WBGene00013007	Y48E1B.8				Transporter activity
cea2.3.24008	T15D6.3	-5.204	<1.00E-06	WBGene00001642	gly-17
cea2.p.95102	K02D7.3	-5.049	<1.00E-06	WBGene00000675	col-101
cea2.i.18516	C02D5.3	-4.946	<1.00E-06	WBGene00015337	gsto-2
cea2.d.30327	F59D8.1	-4.875	<1.00E-06	WBGene00006927	vit-3	Also Transporter activity
cea2.i.25170	F09D12.1	-4.742	1e-05	WBGene00001699	grd-10
cea2.3.17681	F59D8.2	-4.705	1e-05	WBGene00006928	vit-4
cea2.i.53381	F31B9.2	-4.659	1e-05	WBGene00009279	F31B9.2
cea2.3.05195	C35A5.3	-4.589	<1.00E-06	WBGene00007947	C35A5.3
cea2.c.35135	F07C4.7	-4.582	<1.00E-06	WBGene00017201	grsp-4
cea2.i.12394	F43C11.3	-4.566	3e-05	WBGene00018380	decr-1.1
cea2.p.149038	K02G10.7	-4.494	9e-05	WBGene00000176	aqp-8
cea2.i.32631	C04F5.7	-4.465	2e-05	WBGene00015449	ugt-63
cea2.d.26120	F45D11.14	-4.304	<1.00E-06	WBGene00018459	F45D11.14
cea2.i.08332	B0454.5	-4.292	<1.00E-06	WBGene00015196	B0454.5
cea2.d.06866	Y50D4B.4	-4.186	<1.00E-06	WBGene00021743	Y50D4B.4
cea2.i.36372	F13A2.1	-4.185	0.00074	WBGene00017410	F13A2.1
cea2.d.39373	T20D4.4	-4.163	9e-05	WBGene00020610	T20D4.4
cea2.i.16393	W10G11.3	-4.161	1e-05	WBGene00021136	W10G11.3
cea2.d.02954	F31F4.7	-4.027	9e-05	WBGene00017959	ugt-42
cea2.p.75766	Y22D7AR.10	-3.916	3e-05	WBGene00021263	Y22D7AR.10
cea2.i.59950	M04F3.2	-3.907	5e-05	WBGene00019768	M04F3.2
cea2.c.37003	K02E2.4	-3.901	<1.00E-06	WBGene00002118	ins-35
cea2.i.58976	T15B7.4	-3.891	<1.00E-06	WBGene00000715	col-142
cea2.i.40997	K03B8.8	-3.825	0.00041	WBGene00010525	K03B8.8
cea2.d.05776	T20D4.3	-3.794	6e-05	WBGene00020609	T20D4.3
cea2.i.50698	C18A11.4	-3.775	0.00049	WBGene00015950	C18A11.4
cea2.i.40252	F58E10.5	-3.749	1e-05	WBGene00001311	end-3
cea2.d.10485	C04E12.5	-3.668	<1.00E-06	WBGene00015435	C04E12.5
cea2.p.124718	T15B7.3	-3.648	0.00062	WBGene00000716	col-143
cea2.p.138513	D1005.2	-3.588	<1.00E-06	WBGene00016996	D1005.2
cea2.p.124403	T09F5.9	-3.556	<1.00E-06	WBGene00011668	clec-47
cea2.i.53228	F23D12.1	-3.483	<1.00E-06	WBGene00009085	F23D12.1
cea2.i.07622	ZK228.3	-3.439	<1.00E-06	WBGene00013946	ZK228.3
cea2.i.12232	F40H3.2	-3.433	<1.00E-06	WBGene00018250	F40H3.2
cea2.d.07339	Y73B3A.2	-3.382	2e-05	WBGene00022204	Y73B3A.2
cea2.i.40814	K01D12.14	-3.352	1e-05	WBGene00010473	hrg-2
cea2.p.149938	K09F5.2	-3.307	0.00024	WBGene00006925	vit-1	Also Transporter activity
cea2.i.59038	Y50D4B.3	-3.286	1e-05	WBGene00021742	Y50D4B.3
cea2.c.06702	W03F11.1	-3.27	0.0002	WBGene00021005	W03F11.1
cea2.p.90769	F20B10.3	-3.207	0.00065	WBGene00008967	F20B10.3
cea2.p.139499	F09E10.1	-3.195	3e-05	WBGene00017294	F09E10.1
cea2.i.30131	Y43B11AL.3	-3.162	0.00058	WBGene00005811	srw-64
cea2.i.02256	F33E2.4	-3.155	0.00086	WBGene00009360	F33E2.4
cea2.d.44373	Y47H9A.1	-3.115	1e-05	WBGene00012945	Y47H9A.1
cea2.p.11540	F53G12.7	-3.111	<1.00E-06	WBGene00000622	col-45
cea2.3.10341	F17C8.3	-3.091	6e-05	WBGene00008910	F17C8.3
cea2.i.56646	T01B10.1	-3.032	<1.00E-06	WBGene00001693	grd-4
cea2.i.58837	F07C4.2	-3.005	2e-05	WBGene00017199	clec-45
cea2.i.56064	M163.7	-2.987	0.00056	WBGene00010939	M163.7
cea2.p.29997	C09G5.3	-2.982	0.001	WBGene00000655	col-79
cea2.c.29167	F56B3.1	-2.979	1e-05	WBGene00000677	col-103
cea2.d.23702	F35F10.4	-2.977	3e-05	WBGene00018054	F35F10.4
cea2.i.06621	Y53F4B.23	-2.96	1e-05	WBGene00013169	Y53F4B.23
cea2.i.28894	W08E12.8	-2.95	2e-05	WBGene00021089	W08E12.8
cea2.p.34911	F01D5.7	-2.939	<1.00E-06	WBGene00008497	F01D5.7
cea2.i.47441	Y50D4B.6	-2.915	0.00026	WBGene00021745	Y50D4B.6
cea2.d.38506	T10B5.8	-2.894	6e-05	WBGene00020394	T10B5.8
cea2.i.32417	C03G6.10	-2.863	4e-05	WBGene00015396	nhr-148
cea2.p.148451	H11E01.2	-2.861	<1.00E-06	WBGene00019187	H11E01.2
cea2.i.30617	Y55F3AR.3	-2.86	1e-05	WBGene00021934	cct-8
cea2.c.41465	C15H9.7	-2.845	1e-05	WBGene00015802	flu-2
cea2.p.33109	C47D12.4	-2.827	6e-05	WBGene00008138	C47D12.4
cea2.i.14838	T04B8.1	-2.824	0.00043	WBGene00020203	T04B8.1
cea2.p.122166	R07B7.5	-2.816	<1.00E-06	WBGene00011089	kmo-1
cea2.p.158067	C39E9.2	-2.815	0.00019	WBGene00008027	scl-5
cea2.i.27375	K08D12.6	-2.813	<1.00E-06	WBGene00019540	K08D12.6
cea2.i.24189	C39E9.9	-2.767	0.00069	WBGene00000706	col-132
cea2.d.36759	T04A11.5	-2.766	3e-05	WBGene00011420	T04A11.5
cea2.d.08154	ZK1193.1	-2.749	0.00079	WBGene00000608	col-19
cea2.c.18330	F01F1.6	-2.682	<1.00E-06	WBGene00000115	alh-9
cea2.p.76904	Y41C4A.2	-2.67	2e-05	WBGene00012750	faah-6
cea2.i.59941	H05B21.4	-2.652	0.00077	WBGene00005891	srw-144
cea2.p.29700	C08H9.14	-2.632	7e-05	WBGene00007473	C08H9.14
cea2.i.57637	T24D3.1	-2.631	0.00014	WBGene00003180	med-1
cea2.i.51294	C33E10.8	-2.621	3e-05	WBGene00016349	C33E10.8
cea2.i.59983	Y48G1BL.5	-2.617	0.0009	WBGene00021664	Y48G1BL.5
cea2.i.40326	F58G4.6	-2.604	0.00028	WBGene00006193	str-146
cea2.i.44491	T11F9.3	-2.588	<1.00E-06	WBGene00003539	nas-20
cea2.i.57929	Y12A6A.1	-2.587	<1.00E-06	WBGene00012439	Y12A6A.1
cea2.p.136035	C34F6.3	-2.582	<1.00E-06	WBGene00000752	col-179
cea2.i.39348	F47C10.6	-2.548	1e-05	WBGene00018543	ugt-32
cea2.i.59007	W08E12.9	-2.547	0.00016	WBGene00021090	W08E12.9
cea2.p.129931	Y67A10A.9	-2.547	7e-05	WBGene00013458	Y67A10A.9
cea2.c.16150	B0244.2	-2.545	<1.00E-06	WBGene00002048	ida-1
cea2.i.55302	H28G03.3	-2.541	0.00037	WBGene00019251	H28G03.3
cea2.p.100437	Y11D7A.3	-2.531	9e-05	WBGene00012428	Y11D7A.3
cea2.p.154713	T22B7.7	-2.513	8e-05	WBGene00020674	T22B7.7
cea2.d.31787	K02A2.1	-2.51	<1.00E-06	WBGene00019288	K02A2.1
cea2.i.18681	C09F5.3	-2.499	0.00025	WBGene00015649	C09F5.3
cea2.c.43172	F09E10.6	-2.48	<1.00E-06	WBGene00017296	F09E10.6
cea2.i.55662	K09A11.2	-2.473	2e-05	WBGene00010705	cyp-14A1
cea2.i.59036	Y49C4A.2	-2.471	0.00097	WBGene00021707	srbc-38
cea2.p.86637	C24F3.6	-2.47	1e-05	WBGene00000698	col-124
cea2.d.20991	F17A9.5	-2.465	8e-05	WBGene00017537	F17A9.5
cea2.i.20858	T19C3.1	-2.463	0.00021	WBGene00020559	best-17
cea2.i.23535	C09G9.7	-2.459	0.0002	WBGene00007496	npax-4
cea2.p.158092	F43G6.7	-2.429	<1.00E-06	WBGene00009659	F43G6.7
cea2.i.36175	F10C2.7	-2.413	1e-05	WBGene00008647	F10C2.7
cea2.d.41954	Y105C5B.13	-2.404	1e-05	WBGene00004816	skr-10
cea2.i.24373	C44B12.3	-2.395	0.00026	WBGene00016637	C44B12.3
cea2.p.30002	C09G5.5	-2.394	5e-05	WBGene00000656	col-80
cea2.i.32970	C10G8.7	-2.379	1e-05	WBGene00000454	ceh-33
cea2.p.43822	M176.7	-2.37	2e-05	WBGene00002200	kin-16
cea2.i.55022	F58A3.5	-2.367	<1.00E-06	WBGene00010225	ttr-31
cea2.i.18202	ZK899.1	-2.366	0.00018	WBGene00014140	ZK899.1
cea2.i.33489	C17E7.10	-2.359	0.00023	WBGene00015904	irld-22
cea2.c.49373	ZK112.3	-2.35	4e-05	WBGene00022659	ZK112.3
cea2.p.129713	Y60A3A.10	-2.332	6e-05	WBGene00000987	dhs-24
cea2.i.51256	C33D3.3	-2.329	0.00034	WBGene00007894	C33D3.3
cea2.p.100505	Y17G9A.2	-2.322	0.00034	WBGene00021195	Y17G9A.2
cea2.p.69392	M88.4	-2.319	<1.00E-06	WBGene00010907	M88.4
cea2.i.35583	D1065.5	-2.317	0.00023	WBGene00005421	srh-211
cea2.p.138094	C54D1.4	-2.311	<1.00E-06	WBGene00000116	alh-10
cea2.p.88987	C50F7.4	-2.297	<1.00E-06	WBGene00016844	sucg-1
cea2.p.129394	Y51A2D.18	-2.264	<1.00E-06	WBGene00013083	Y51A2D.18
cea2.c.41919	C34F6.2	-2.247	<1.00E-06	WBGene00000751	col-178
cea2.p.58016	C24H11.3	-2.235	8e-05	WBGene00006557	tbx-38
cea2.i.55725	K09C4.5	-2.201	0.00053	WBGene00019550	K09C4.5
cea2.d.46545	Y69H2.14	-2.201	0.00034	WBGene00013489	Y69H2.14
cea2.p.69922	R02F2.8	-2.2	1e-05	WBGene00019837	R02F2.8
cea2.p.128896	Y46H3B.1	-2.195	8e-05	WBGene00021602	clec-205
cea2.i.54891	F55G7.2	-2.183	0.00048	WBGene00010120	F55G7.2
cea2.d.06114	T28C12.5	-2.173	0.00071	WBGene00020892	T28C12.5
cea2.i.41252	K06H6.3	-2.166	0.00043	WBGene00019451	nstp-7
cea2.p.139508	F09E10.3	-2.164	5e-05	WBGene00000988	dhs-25
cea2.i.29357	Y17G9A.3	-2.162	0.00092	WBGene00021196	Y17G9A.3
cea2.p.36165	F11G11.11	-2.126	1e-05	WBGene00000609	col-20
cea2.i.53604	F38B6.2	-2.121	<1.00E-06	WBGene00018172	F38B6.2
cea2.i.53541	F35C8.8	-2.118	3e-05	WBGene00018038	F35C8.8
cea2.i.24912	C54E4.5	-2.098	5e-05	WBGene00016920	C54E4.5
cea2.c.18709	F14F7.1	-2.096	8e-05	WBGene00000673	col-98
cea2.p.125267	T19H12.9	-2.086	<1.00E-06	WBGene00020592	ugt-12
cea2.i.24747	C50A2.3	-2.08	1e-05	WBGene00016797	C50A2.3
cea2.i.01479	E01A2.7	-2.074	1e-05	WBGene00017089	poml-2
cea2.i.58729	ZK669.2	-2.066	1e-05	WBGene00014052	ZK669.2
cea2.p.24760	Y105E8A.14	-2.046	0.00011	WBGene00013674	Y105E8A.14
cea2.p.17000	T10B11.1	-2.037	2e-05	WBGene00020397	pcbd-1
cea2.i.11520	F21D12.5	-2.033	0.00084	WBGene00017664	npax-1
cea2.i.10379	D1022.3	-2.011	1e-05	WBGene00017022	D1022.3
cea2.i.21436	Y119D3B.16	-2.009	0.00096	WBGene00022493	mrpl-45
cea2.c.05035	K10D3.6	-2.005	0.0001	WBGene00010740	K10D3.6
cea2.d.06710	Y46H3B.2	-1.993	0.00067	WBGene00021603	clec-204
cea2.p.96418	R02D3.1	-1.944	0.00024	WBGene00019819	R02D3.1
cea2.3.13147	F35E2.7	-1.94	0.00085	WBGene00009414	F35E2.7
cea2.p.89211	C53B4.5	-1.934	8e-05	WBGene00000693	col-119
cea2.i.38459	F36G9.3	-1.934	0.00094	WBGene00009485	F36G9.3
cea2.i.16382	W10G11.17	-1.931	2e-05	WBGene00021147	W10G11.17
cea2.p.87605	C35B1.4	-1.928	0.00051	WBGene00016434	C35B1.4
cea2.c.17748	C30D11.1	-1.925	2e-05	WBGene00006830	unc-103
cea2.p.48095	T27A1.3	-1.924	0.00029	WBGene00020835	T27A1.3
cea2.p.47039	T14B4.5	-1.915	0.0007	WBGene00020501	T14B4.5
cea2.i.45565	T28H10.2	-1.912	0.0002	WBGene00012143	T28H10.2
cea2.c.32710	Y116A8C.32	-1.904	4e-05	WBGene00013808	sfa-1
cea2.i.17993	ZK512.7	-1.89	1e-05	WBGene00013986	ZK512.7
cea2.i.24881	C54E4.1	-1.885	0.00053	WBGene00016917	C54E4.1
cea2.d.13978	C24B9.13	-1.881	8e-05	WBGene00005916	srx-25
cea2.p.131261	ZK185.3	-1.881	0.00099	WBGene00022683	ZK185.3
cea2.i.21454	Y1A5A.2	-1.88	0.00056	WBGene00012380	Y1A5A.2
cea2.c.38575	T10H9.5	-1.869	0.00084	WBGene00004062	pmp-5
cea2.p.76660	Y39A3CR.6	-1.864	9e-05	WBGene00021446	hlh-33
cea2.3.03224	C17B7.5	-1.863	5e-05	WBGene00015879	C17B7.5
cea2.d.31437	H25K10.4	-1.861	0.00028	WBGene00010413	H25K10.4
cea2.c.36595	F54D11.1	-1.848	0.00092	WBGene00018811	pmt-2
cea2.c.27549	F11E6.3	-1.844	0.00042	WBGene00008707	F11E6.3
cea2.i.20837	T17A3.9	-1.844	0.0009	WBGene00020545	T17A3.9
cea2.i.58775	C11D2.1	-1.843	0.00039	WBGene00015699	C11D2.1
cea2.i.47322	Y47D7A.12	-1.829	3e-05	WBGene00021624	Y47D7A.12
cea2.d.10603	C04F6.1	-1.828	0.00067	WBGene00006929	vit-5	Also Transporter activity
cea2.p.115085	F26F12.1	-1.826	2e-05	WBGene00000713	col-140
cea2.c.40233	Y113G7A.4	-1.809	0.00041	WBGene00003566	ncx-1
cea2.i.27580	M199.1	-1.797	0.00028	WBGene00010950	srt-44
cea2.p.155997	W06D11.2	-1.78	0.00062	WBGene00012300	W06D11.2
cea2.i.47426	Y50D4B.2	-1.773	0.00067	WBGene00021741	Y50D4B.2
cea2.p.150430	M02F4.8	-1.772	4e-05	WBGene00000175	aqp-7
cea2.i.46663	Y38C9B.1	-1.768	0.00054	WBGene00021412	cyp-29A3
cea2.c.22552	T03F6.1	-1.766	0.0001	WBGene00011398	qdpr-1
cea2.p.128824	Y45G5AM.6	-1.758	2e-05	WBGene00021558	Y45G5AM.6
cea2.i.56514	R09F10.6	-1.757	0.00059	WBGene00005237	srh-11
cea2.i.26744	F58G6.2	-1.754	6e-05	WBGene00010273	srm-3
cea2.c.49390	C52D10.6	-1.743	0.00016	WBGene00004818	skr-12
cea2.p.93051	F45E4.11	-1.742	0.00023	WBGene00018473	F45E4.11
cea2.d.08161	ZK39.6	-1.742	0.00064	WBGene00013931	clec-97
cea2.i.45920	W07G4.1	-1.735	0.00071	WBGene00012335	W07G4.1
cea2.i.15234	T10B9.7	-1.733	0.00018	WBGene00011676	cyp-13A2
cea2.i.21122	W04D12.1	-1.729	0.00046	WBGene00021029	W04D12.1
cea2.p.103373	Y62H9A.7	-1.719	0.00029	WBGene00013395	Y62H9A.7
cea2.p.115910	F35B12.2	-1.718	0.00037	WBGene00000983	dhs-20
cea2.i.40964	K03B4.6	-1.711	0.00019	WBGene00019356	K03B4.6
cea2.d.25300	F42F12.9	-1.709	2e-05	WBGene00009640	nspc-10
cea2.i.33202	C13D9.6	-1.708	0.00014	WBGene00015738	srsx-13
cea2.p.150537	M03B6.2	-1.69	<1.00E-06	WBGene00010834	M03B6.2
cea2.p.125242	T19H12.1	-1.689	5e-05	WBGene00020587	ugt-9
cea2.i.31210	Y73B6BL.24	-1.689	3e-05	WBGene00022245	acp-6
cea2.i.41779	K12B6.3	-1.667	0.00055	WBGene00019668	fil-2
cea2.i.59931	F39E9.6	-1.662	0.00038	WBGene00018198	F39E9.6
cea2.i.02306	F35C12.3	-1.656	0.00022	WBGene00009408	F35C12.3
cea2.i.44500	T11F9.5	-1.656	0.00011	WBGene00003540	nas-21
cea2.c.18698	F11H8.3	-1.65	0.00054	WBGene00000597	col-8
cea2.i.02121	F32A7.7	-1.646	2e-05	WBGene00006272	str-245
cea2.i.00393	C10H11.3	-1.635	9e-05	WBGene00015692	ugt-25
cea2.p.35503	F07H5.9	-1.633	0.00077	WBGene00008560	pho-13
cea2.i.18079	ZK637.13	-1.625	0.00033	WBGene00014030	glb-1
cea2.d.06316	W04G5.10	-1.616	0.00074	WBGene00012270	W04G5.10
cea2.p.42457	K06A1.3	-1.615	0.00079	WBGene00019426	cutl-16
cea2.i.49196	ZK546.11	-1.61	8e-05	WBGene00001778	gst-30
cea2.p.75243	W02B3.4	-1.599	0.00016	WBGene00020924	W02B3.4
cea2.i.49420	ZK938.5	-1.595	0.00037	WBGene00003863	old-2
cea2.i.16454	Y110A2AM.1	-1.588	0.00051	WBGene00022449	Y110A2AM.1
cea2.p.06458	F08A8.2	-1.587	0.00018	WBGene00008565	F08A8.2
cea2.p.49633	Y38E10A.22	-1.576	0.00024	WBGene00012600	Y38E10A.22
cea2.i.35418	C55A6.4	-1.544	1e-05	WBGene00008333	C55A6.4
cea2.p.123620	T05E12.7	-1.534	0.0002	WBGene00005444	srh-237
cea2.c.46924	K10C2.4	-1.529	<1.00E-06	WBGene00019620	fah-1
cea2.p.90611	F15E6.6	-1.52	0.00018	WBGene00017487	F15E6.6
cea2.p.76267	Y39A1A.16	-1.516	5e-05	WBGene00012654	Y39A1A.16
cea2.i.42499	R08F11.4	-1.515	0.00014	WBGene00019968	R08F11.4
cea2.p.154562	T21B6.2	-1.514	0.0004	WBGene00011879	pho-7
cea2.c.35530	F25B4.9	-1.513	0.00027	WBGene00017772	clec-1
cea2.p.36300	F13H8.3	-1.504	<1.00E-06	WBGene00017436	F13H8.3
cea2.i.21848	Y47D3B.3	-1.492	0.00054	WBGene00012940	Y47D3B.3
cea2.i.16360	W10G11.16	-1.479	0.00043	WBGene00021146	lgc-45
cea2.i.38865	F40G12.2	-1.477	5e-05	WBGene00009597	F40G12.2
cea2.d.00230	C01G5.2	-1.465	0.00056	WBGene00004179	prg-2
cea2.3.08472	F08A8.4	-1.463	0.00044	WBGene00008567	F08A8.4
cea2.p.94539	F58G6.7	-1.458	0.00043	WBGene00010277	F58G6.7
cea2.c.15186	Y38F1A.6	-1.454	2e-05	WBGene00012608	Y38F1A.6
cea2.p.143104	F31F6.6	-1.447	0.00084	WBGene00003517	nac-1
cea2.i.48550	ZC204.7	-1.438	0.00012	WBGene00022557	fbxb-15
cea2.d.25296	F42F12.7	-1.428	0.00024	WBGene00009638	nspc-14
cea2.p.28159	B0286.3	-1.424	0.00022	WBGene00015116	B0286.3
cea2.c.35152	F08F3.3	-1.422	6e-05	WBGene00004358	rhr-1
cea2.i.19487	F40G9.14	-1.422	0.00086	WBGene00018248	F40G9.14
cea2.d.05343	T05H4.4	-1.415	5e-05	WBGene00020267	T05H4.4
cea2.p.73101	T12A2.1	-1.415	0.00019	WBGene00020436	T12A2.1
cea2.p.140452	F14B8.3	-1.399	0.00041	WBGene00003987	pes-23
cea2.p.35081	F07A11.5	-1.391	0.00063	WBGene00008548	F07A11.5
cea2.3.30288	Y71H2B.1	-1.388	0.00053	WBGene00022191	Y71H2B.1
cea2.p.153007	T04G9.4	-1.377	0.00048	WBGene00020215	T04G9.4
cea2.p.119644	F59D6.3	-1.372	6e-05	WBGene00019105	F59D6.3
cea2.p.43957	R03D7.2	-1.356	0.00021	WBGene00010989	R03D7.2
cea2.i.16974	Y48C3A.3	-1.354	9e-05	WBGene00012987	Y48C3A.3
cea2.i.54932	F56C3.4	-1.335	0.00037	WBGene00018941	F56C3.4
cea2.i.57305	T19D7.1	-1.335	2e-05	WBGene00020569	lgc-32
cea2.d.47718	ZC266.1	-1.335	0.00024	WBGene00022584	ZC266.1
cea2.p.13866	K04G2.7	-1.332	4e-05	WBGene00010566	K04G2.7
cea2.i.56682	T01B4.2	-1.328	7e-05	WBGene00006675	twk-22
cea2.i.34001	C31B8.1	-1.327	0.00038	WBGene00016279	C31B8.1
cea2.i.16474	Y17G7B.1	-1.325	0.00023	WBGene00012457	acbp-6
cea2.i.23384	C07G1.7	-1.321	0.00019	WBGene00015573	C07G1.7
cea2.c.49411	K10B3.8	-1.32	0.00053	WBGene00001684	gpd-2
cea2.i.33047	C12D5.9	-1.319	2e-05	WBGene00015710	C12D5.9
cea2.p.143556	F38B6.4	-1.318	0.00034	WBGene00018174	F38B6.4
cea2.i.17300	Y54E2A.4	-1.315	0.00043	WBGene00013189	Y54E2A.4
cea2.p.158128	Y38C1AA.7	-1.309	0.00092	WBGene00021398	Y38C1AA.7
cea2.p.61827	F14F7.5	-1.3	0.00078	WBGene00008812	F14F7.5
cea2.i.55790	K09E2.3	-1.297	7e-05	WBGene00019572	K09E2.3
cea2.p.135418	C30G4.4	-1.295	0.00017	WBGene00016269	C30G4.4
cea2.c.36418	F46E10.2	-1.29	0.00093	WBGene00018489	F46E10.2
cea2.c.13453	K10H10.2	-1.289	7e-05	WBGene00010759	cysl-2
cea2.c.17658	C29E4.9	-1.275	0.00069	WBGene00016206	C29E4.9
cea2.i.27470	K11H12.7	-1.267	8e-05	WBGene00019663	K11H12.7
cea2.p.155102	T24C12.3	-1.262	0.00022	WBGene00020765	T24C12.3
cea2.i.55656	K08H2.7	-1.261	8e-05	WBGene00010693	K08H2.7
cea2.p.139854	F11C7.2	-1.259	0.00078	WBGene00017376	F11C7.2
cea2.i.48639	ZC404.7	-1.258	0.00033	WBGene00022602	ZC404.7
cea2.c.39500	Y22F5A.5	-1.25	0.00081	WBGene00003091	lys-2
cea2.p.76652	Y39A3CR.5	-1.249	0.00028	WBGene00021445	Y39A3CR.5
cea2.p.85372	C06A6.4	-1.237	3e-05	WBGene00015509	C06A6.4
cea2.c.35132	F07C3.7	-1.237	2e-05	WBGene00000003	aat-2
cea2.p.124314	T08H10.1	-1.223	0.00074	WBGene00020369	T08H10.1
cea2.i.29234	Y116A8C.21	-1.223	0.00025	WBGene00013798	clec-195
cea2.c.01371	C44E4.4	-1.218	2e-05	WBGene00016653	C44E4.4
cea2.d.05764	T19H12.10	-1.218	0.0009	WBGene00020593	ugt-11
cea2.p.22492	Y54E5A.4	-1.212	0.00028	WBGene00003790	npp-4
cea2.p.119757	H12C20.3	-1.193	9e-05	WBGene00003658	nhr-68
cea2.p.146879	F53B3.6	-1.186	0.00014	WBGene00018744	F53B3.6
cea2.i.42192	R02F11.3	-1.184	3e-05	WBGene00019841	R02F11.3
cea2.p.97677	T05A1.2	-1.17	0.00066	WBGene00000696	col-122
cea2.p.158245	H04D03.1	-1.169	0.0009	WBGene00010362	enu-3
cea2.d.10305	C03G5.2	-1.161	2e-05	WBGene00015392	nspc-7
cea2.i.45697	W02H5.2	-1.158	0.00081	WBGene00020957	W02H5.2
cea2.p.116409	F39G3.1	-1.143	4e-05	WBGene00018206	ugt-61
cea2.p.86443	C17H12.8	-1.125	9e-05	WBGene00015933	C17H12.8
cea2.p.108096	C06H2.4	-1.124	1e-05	WBGene00007388	folt-1
cea2.d.07357	Y73F8A.18	-1.123	0.00097	WBGene00013525	irld-59
cea2.d.43813	Y43F4A.4	-1.12	0.00082	WBGene00012799	Y43F4A.4
cea2.p.85697	C08F11.11	-1.115	4e-05	WBGene00007458	C08F11.11
cea2.d.45001	Y53F4B.29	-1.115	0.00098	WBGene00001774	gst-26
cea2.d.22965	F32B5.1	-1.099	0.00097	WBGene00017975	F32B5.1
cea2.d.23014	F32D8.12	-1.097	0.0001	WBGene00009334	F32D8.12
cea2.p.93276	F49E11.11	-1.094	0.00058	WBGene00009896	scl-3
cea2.p.32615	C38C6.2	-1.087	0.00042	WBGene00000225	atgp-2
cea2.p.43827	M176.8	-1.082	0.00028	WBGene00010945	M176.8
cea2.i.57295	T18D3.6	-1.076	8e-05	WBGene00011823	T18D3.6
cea2.d.05346	T06G6.11	-1.072	0.00016	WBGene00011550	T06G6.11
cea2.i.12811	F49E12.2	-1.065	0.00013	WBGene00009898	dod-23
cea2.i.29820	Y38F2AR.12	-1.064	0.00019	WBGene00021430	Y38F2AR.12
cea2.c.14625	VF13D12L.3	-1.06	0.00085	WBGene00012149	VF13D12L.3
cea2.c.49420	Y111B2A.2	-1.058	7e-05	WBGene00013728	Y111B2A.2
cea2.c.35158	F08H9.6	-1.056	0.0002	WBGene00008594	clec-57
cea2.i.03539	K04G2.9	-1.052	0.00011	WBGene00010567	K04G2.9
cea2.d.02567	F20D6.5	-1.051	4e-05	WBGene00017635	F20D6.5
cea2.p.58898	C34C12.3	-1.044	0.00065	WBGene00007922	pph-6
cea2.c.50261	F42F12.8	-1.043	8e-05	WBGene00009639	nspc-15
cea2.i.22819	ZC412.1	-1.028	0.00031	WBGene00013883	npr-13
cea2.c.25497	ZK6.6	-1.023	0.00015	WBGene00022641	ZK6.6
cea2.c.13938	T02G5.8	-1.022	0.00047	WBGene00002183	kat-1
cea2.p.44913	R12C12.1	-1.018	0.00038	WBGene00020022	R12C12.1
cea2.c.34787	C52E4.2	-1.016	0.00019	WBGene00003235	mif-2
cea2.d.01552	C48E7.11	-1.005	0.00054	WBGene00016754	cebp-2
