# Supplementary material for: Defects in the C. elegans acyl-CoA Synthase, acs-3, and Nuclear Hormone Receptor, nhr-25, Cause Sensitivity to Distinct, but Overlapping Stresses
Source: PLoS One. 2014 Mar 20;9(3):e92552. doi: 10.1371/journal.pone.0092552 (PMC3961378; doi:10.1371/journal.pone.0092552)
Supplement: Table S5 — EASE analysis of nhr-25(RNAi) up-regulated genes. EASE analysis of genes up-regulated in nhr-25(RNAi) animals compared to control RNAi treated animals. EASE performs statistical analysis to identify significant overrepresentation of functional gene classifications in gene lists. The comparisons to the acs-3(ft5) microarray, and to microarray or RNA-seq studies examining responses to pathogens, stress, and pesticides are color coded. (XLSX) [file pone.0092552.s007.xlsx]

## Sheet: Sheet1
		acs-3 microarray
		Pathogen response
		Stress response (osmotic, oxidative, heavy metal, ER, etc.)
		Pesticide response
*Differences in gene number between microarray lists and EASE lists is because of changes in gene annotation between WS230 (EASE) and microarray (WS235).
Gene Category	List Hits	List Total	Population Hits	Population Total	Probability	Bonferroni
Up in acs-3 mutant ; This study	138	524	276	19662	7.98828e-146	2.72e-143
Up gt2x dcr-1;unc-32 relative to unc-32 ; Welker ; 2007	113	524	594	19662	1.84145e-64	6.28e-62
DC12 up Sequencing ; Engelmann ; 2011	157	524	1552	19662	1.80969e-51	6.17e-49
up >=2 fold octr-1 vs wt on P. aeruginosa ; Sun ; 2011	120	524	1036	19662	1.92295e-44	6.56e-42
upregulated by tert-butyl hydrogen peroxide (SKN-1-independent) ; Oliveira ; 2009	60	524	221	19662	2.01839e-43	6.88e-41
Up in tax-6 mutant vs N2 ; Mair ; 2011	124	524	1154	19662	1.60976e-42	5.49e-40
PL up Tiling Array ; Engelmann ; 2011	237	524	3843	19662	8.9451e-42	3.05e-39
down>=2 by PA14 4h ; Troemel ; 2006	60	524	311	19662	2.96687e-34	1.01e-31
Down in tax-6 mutant vs N2 ; Mair ; 2011	147	524	1974	19662	3.86116e-32	1.32e-29
>=2 up wt vs GacA PA14 at 4 hours ; Troemel ; 2006	47	524	197	19662	2.31479e-31	7.89e-29
Ivermectin_Up ; Laing ; 2012	52	524	263	19662	2.58292e-30	8.81e-28
up dpy-9 ; Rohlfing ; 2010	134	524	1768	19662	8.51449e-30	2.9e-27
Regulated UP_>2fold,Dauer/[Dauer+12hrs] ; McElwee ; 2004	94	524	954	19662	7.09351e-29	2.42e-26
lin35_Upregulated ; Kirienko ; 2007	65	524	470	19662	3.37781e-28	1.15e-25
Up Live C.albicans vs HK coli ; Pukkila-Worley ; 2011	35	524	115	19662	1.42125e-27	4.85e-25
>=2 up after 8 h infection with S. aureus ; Irazoqui ; 2010	42	524	191	19662	1.3425e-26	4.58e-24
Up HK C.albicans vs HK coli ; Pukkila-Worley ; 2011	34	524	118	19662	6.23117e-26	2.12e-23
up osm-11 ; Rohlfing ; 2010	51	524	321	19662	4.38372e-25	1.49e-22
up dpy-10 ; Rohlfing ; 2010	130	524	1967	19662	3.13285e-23	1.07e-20
Regulated UP_Bt toxin,Cry5B ; Huffman ; 2004	51	524	370	19662	3.36115e-22	1.15e-19
Upregulated gene in let-23(sa62) animals compared with eor-1(cs28) animals (EGF/EOR-1-upregulated genes) ; Liu ; 2011	37	524	230	19662	1.14672e-18	3.91e-16
down >=2 daf-16(m26) ; Budovskaya ; 2008	38	524	255	19662	5.68172e-18	1.94e-15
PL up Sequencing ; Engelmann ; 2011	159	524	3076	19662	8.08838e-18	2.76e-15
Cadmium up ; Cui ; 2007	36	524	235	19662	1.74637e-17	5.96e-15
Regulated UP_>2fold,daf2 mutant,+IGF1 ; McElwee ; 2004	40	524	302	19662	5.16031e-17	1.76e-14
Regulated UP_Cadmium ; Huffman ; 2004	48	524	437	19662	7.65404e-17	2.61e-14
up osm-8 ; Rohlfing ; 2010	71	524	889	19662	9.26644e-17	3.16e-14
up after Organophosphorus pesticide diazinon ; Vinuela ; 2010	26	524	123	19662	1.79921e-16	6.14e-14
Up both live and HK C. albcians (vs HK coli) ; Pukkila-Worley ; 2011	20	524	66	19662	2.97741e-16	1.02e-13
Up by C. albicans and S. aureus ; Pukkila-Worley ; 2011	13	524	22	19662	1.18007e-15	4.02e-13
up osm-7 ; Rohlfing ; 2010	31	524	203	19662	3.46101e-15	1.18e-12
Overlaps Between Oxidative Stress and Aging- UP-regulated genes by oxidative stress ; Park ; 2009	25	524	135	19662	1.7886e-14	6.1e-12
down>=2 by PA14 8h ; Troemel ; 2006	35	524	276	19662	1.87462e-14	6.39e-12
Infection_M.nematophilum UP ; O'Rourke ; 2006	18	524	64	19662	3.99044e-14	1.36e-11
Gene Up regulated by PA14GFP in colonized and noncolonized worms vs OP50 ; Twumasi-Boateng ; 2012	33	524	256	19662	6.65023e-14	2.27e-11
Overlaps Between Oxidative Stress and daf-16 - UP-regulated genes by oxidative stress ; Park ; 2009	20	524	89	19662	1.64423e-13	5.61e-11
Down in crh-1 mutant vs N2 ; Mair ; 2011	47	524	533	19662	6.46736e-13	2.21e-10
Regulated UP_daf2 mutant&RNAi,Class1,+IGF1 ; Murphy ; 2003	30	524	235	19662	1.20883e-12	4.12e-10
Downregulated gene in let-23(sa62) animals compared with eor-1(cs28) animals (EGF/EOR-1-upregulated genes) ; Liu ; 2011	28	524	215	19662	4.23117e-12	1.44e-09
PQM-1_L3 ModENCODE ChIPseq ; Niu ; 2011	95	524	1728	19662	6.47066e-12	2.21e-09
>=2 up wt vs GacA PA14 at 8 hours ; Troemel ; 2006	24	524	169	19662	2.31113e-11	7.88e-09
Up in crh-1 mutant vs N2 ; Mair ; 2011	45	524	552	19662	2.95141e-11	1.01e-08
Genes upregulated by C. albicans compared to heat-killed E. coli ; Pukkila-Worley ; 2011	12	524	35	19662	5.41118e-11	1.85e-08
Up by C. albicans and P. aeruginosa ; Pukkila-Worley ; 2011	11	524	28	19662	6.185e-11	2.11e-08
fldchng_zfp1-WT.lt.0.66_AND_ttest_WT_vs_zfp-1.le.0.01 ; Mansisidor ; 2011	35	524	373	19662	1.18269e-10	4.03e-08
up after Organophosphorus pesticide chlorpyrifos ; Vinuela ; 2010	23	524	168	19662	1.28695e-10	4.39e-08
Intestine-enriched_mRNA-tag ; Pauli ; 2006	45	524	582	19662	1.68267e-10	5.74e-08
Infection-Up D. coniospora 24 h (oligo,statistical) ; Pujol ; 2008	8	524	13	19662	2.76222e-10	9.42e-08
up-regulated by Bacillus thuringiensis PFT Cry5B and S. aureus ; Irazoqui ; 2010	9	524	19	19662	4.61465e-10	1.57e-07
UP>=2 by PMK-1 ; Troemel ; 2006	16	524	87	19662	1.06779e-09	3.64e-07
Down_gt2x_vhl_vs_N2 ; Bishop ; 2004	32	524	350	19662	1.44208e-09	4.92e-07
Db24 down Tiling Array ; Engelmann ; 2011	86	524	1661	19662	1.55003e-09	5.29e-07
down >=2 in age-1 ; Budovskaya ; 2008	14	524	67	19662	2.05554e-09	7.01e-07
Up >1.5 by tunicamycin in N2 and xbp-1 ; Shen ; 2005	10	524	31	19662	4.44944e-09	1.52e-06
UP >=3 by DKF-2 ; Ren ; 2009	15	524	84	19662	5.4354e-09	1.85e-06
Peptide, potentially antimicrobial ; Pujol ; 2008	12	524	50	19662	5.47048e-09	1.87e-06
Osmotically down-regulated gene 15min ; Rohlfing ; 2010	10	524	32	19662	6.31856e-09	2.15e-06
Db10 down Sequencing ; Engelmann ; 2011	65	524	1161	19662	1.10678e-08	3.77e-06
Up by S. aureus AND P. aeruginosa NOT M. nematophilum ; Irazoqui ; 2010	10	524	34	19662	1.22419e-08	4.17e-06
CommonUp_dpy10_3x_osm7_2x_osm11_2x_AND__neverUP3XbyHiSalt ; Rohlfing ; 2010	26	524	269	19662	1.6417e-08	5.6e-06
up after Organophosphorus pesticide chlorpyrifos + diazinon ; Vinuela ; 2010	20	524	166	19662	1.95021e-08	6.65e-06
Osmotically up-regulated gene 1h ; Rohlfing ; 2010	16	524	114	19662	5.99397e-08	2.04e-05
EF up Tiling Array ; Engelmann ; 2011	160	524	4122	19662	1.16592e-07	3.98e-05
Regulated_P<0.005,Day6+/Day3,Aging ; Lund ; 2002	67	524	1308	19662	1.91665e-07	6.54e-05
fldchng_rde4-WT.lt.0.66_AND_ttest.WT_vs_rde4.le.0.01 ; Mansisidor ; 2011	20	524	192	19662	2.22929e-07	7.6e-05
Regulated UP>3fold _PMK-1,daf2/daf2pmk1 ; Troemel ; 2006	9	524	36	19662	3.13917e-07	0.000107
Up >1.5 by tunicamycin in N2 and ire-1 ; Shen ; 2005	8	524	30	19662	8.42e-07	0.000287
Age-Regulated Genes ; Budovskaya ; 2008	57	524	1088	19662	8.45618e-07	0.000288
Intestine enriched in L4 miRISC-Associated mRNAs (Pges-1::ain-2::gfp) ; Kudlow ; 2012	30	524	447	19662	3.86411e-06	0.00132
EF down Sequencing ; Engelmann ; 2011	42	524	748	19662	4.79917e-06	0.00164
Up by S. aureus AND M. nematophilum NOT P. aeruginosa ; Irazoqui ; 2010	5	524	11	19662	5.33561e-06	0.00182
Overlaps between Oxidative Stress, Aging, and daf-16 - Up-regulated genes by oxidative stress ; Park ; 2009	8	524	40	19662	8.75143e-06	0.00298
Up in L4 ogt-1(ok430) ; Love ; 2010	53	524	1068	19662	9.992e-06	0.00341
Genes down after 12h H2S2 ; Miller ; 2011	16	524	170	19662	1.326e-05	0.00452
Db10 up Sequencing ; Engelmann ; 2011	94	524	2302	19662	1.48738e-05	0.00507
Regulated UP_EtOH,Class2,Late ; Kwon ; 2004	12	524	106	19662	2.56389e-05	0.00874
Regulated DOWN_>2fold,daf2 mutant,-IGF1 ; McElwee ; 2004	21	524	287	19662	3.13664e-05	0.0107
Harpo Up Sequencing ; Engelmann ; 2011	85	524	2079	19662	3.94827e-05	0.0135
Down in ahr-1 mutant ; Aarnio ; 2010	22	524	319	19662	5.01032e-05	0.0171
Osmotically down-regulated gene 1Generation ; Rohlfing ; 2010	6	524	26	19662	5.08916e-05	0.0174
Infection-Up D. coniospora 12 h & 24 h (cDNA) ; Pujol ; 2008	8	524	54	19662	8.53748e-05	0.0291
Negative regulation of Caenorhabditis elegans epidermal damage responses by death-associated protein kinase ; Tong ; 2009	5	524	19	19662	0.000112514	0.0384
Up >1.5 by tunicamycin in N2 ; Shen ; 2005	11	524	108	19662	0.000145446	0.0496
Infection-Up D. coniospora 24 h (oligo) ; Pujol ; 2008	25	524	416	19662	0.000145659	0.0497
