# Supplementary material for: Defects in the C. elegans acyl-CoA Synthase, acs-3, and Nuclear Hormone Receptor, nhr-25, Cause Sensitivity to Distinct, but Overlapping Stresses
Source: PLoS One. 2014 Mar 20;9(3):e92552. doi: 10.1371/journal.pone.0092552 (PMC3961378; doi:10.1371/journal.pone.0092552)
Supplement: Table S6 — EASE analysis of nhr-25(RNAi) down-regulated genes. EASE analysis of genes down-regulated in nhr-25(RNAi) animals compared to control RNAi treated animals. EASE performs statistical analysis to identify significant overrepresentation of functional gene classifications in gene lists. The comparisons to the acs-3(ft5) microarray, and to microarray or RNA-seq studies examining responses to pathogens, stress, and pesticides are color coded. (XLSX) [file pone.0092552.s008.xlsx]

## Sheet: Sheet1
		acs-3 microarray
		Pathogen response
		Stress response (osmotic, oxidative, heavy metal, ER, etc.)
		Pesticide response
*Differences in gene number between microarray lists and EASE lists is because of changes in gene annotation between WS230 (EASE) and microarray (WS235).
Gene Category	List Hits	List Total	Population Hits	Population Total	Probability	Bonferroni
Down in acs-3 mutant ;This study	61	318	153	19662	1.21531e-69	3.77e-67
>=2 down after 8 h infection with S. aureus ; Irazoqui ; 2010	42	318	199	19662	9.78088e-35	3.03e-32
UP>=2 by PA14 8h ; Troemel ; 2006	39	318	233	19662	2.99466e-28	9.28e-26
DC12 down Sequencing ; Engelmann ; 2011	109	318	2334	19662	4.83951e-26	1.5e-23
Infection-Downregulated P.luminescens ; Wong ; 2007	49	318	601	19662	6.10296e-21	1.89e-18
Ivermectin_Down ; Laing ; 2012	30	318	198	19662	1.21607e-20	3.77e-18
>=2 down wt vs GacA PA14 at 8 hours ; Troemel ; 2006	29	318	182	19662	1.2866e-20	3.99e-18
Up in crh-1 mutant vs N2 ; Mair ; 2011	45	318	552	19662	2.85282e-19	8.84e-17
UP>=2 by PA14 4h ; Troemel ; 2006	23	318	124	19662	4.05801e-18	1.26e-15
Gene Down regulated by PA14GFP in colonized and noncolonized worms vs OP50 ; Twumasi-Boateng ; 2012	21	318	100	19662	8.07442e-18	2.5e-15
Up in clk-1 mutant ; Cristina ; 2009	57	318	962	19662	1.0648e-17	3.3e-15
>=2 down dauer ; Halaschek-Wiener ; 2005	13	318	36	19662	6.71352e-15	2.08e-12
Age-Regulated Genes ; Budovskaya ; 2008	56	318	1088	19662	9.93438e-15	3.08e-12
downregulated by tert-butyl hydrogen peroxide (SKN-1-independent) ; Oliveira ; 2009	19	318	109	19662	1.16322e-14	3.61e-12
Up in tax-6 mutant vs N2 ; Mair ; 2011	56	318	1154	19662	1.16977e-13	3.63e-11
Overlaps Between Oxidative Stress and Aging- DOWN-regulated genes by oxidative stress ; Park ; 2009	15	318	66	19662	1.24431e-13	3.86e-11
Infection-Down D. coniospora 24 h (oligo) ; Pujol ; 2008	33	318	456	19662	6.60581e-13	2.05e-10
Down in tax-6 mutant vs N2 ; Mair ; 2011	75	318	1974	19662	1.21328e-12	3.76e-10
Infection-Down D. coniospora 24 h (oligo,statistical) ; Pujol ; 2008	11	318	33	19662	2.35008e-12	7.29e-10
>=2 down wt vs GacA PA14 at 4 hours ; Troemel ; 2006	15	318	82	19662	3.66144e-12	1.14e-09
ELT-3_L1 ModENCODE ChIPseq ; Niu ; 2011	65	318	1666	19662	1.82145e-11	5.65e-09
Down by C. albicans and P. aeruginosa ; Pukkila-Worley ; 2011	8	318	17	19662	9.18536e-11	2.85e-08
down after Organophosphorus pesticide diazinon ; Vinuela ; 2010	16	318	122	19662	1.32061e-10	4.09e-08
downregulated in mdt-15(RNAi) ; Taubert ; 2008	19	318	187	19662	2.17875e-10	6.75e-08
Regulated DOWN_Cadmium ; Huffman ; 2004	26	318	388	19662	1.0798e-09	3.35e-07
Down by C. albicans and S. aureus ; Pukkila-Worley ; 2011	8	318	23	19662	1.70236e-09	5.28e-07
Db10 up Sequencing ; Engelmann ; 2011	74	318	2302	19662	4.12635e-09	1.28e-06
down skn-1 mutant, normal culture condition ; Oliveira ; 2009	18	318	232	19662	4.70493e-08	1.46e-05
>=2 up from D6 to D10 in daf-2 ; Halaschek-Wiener ; 2005	7	318	27	19662	1.82273e-07	5.65e-05
down >1,75 fold in Pseudomonas sp vs E. coli ; Coolon ; 2009	8	318	44	19662	4.57924e-07	0.000142
up >=2 in age-1 ; Budovskaya ; 2008	16	318	228	19662	1.02045e-06	0.000316
>=2 down from D1 to D6 in daf-2 ; Halaschek-Wiener ; 2005	7	318	35	19662	1.23518e-06	0.000383
>=2 down from D1 to D10 in daf-2 ; Halaschek-Wiener ; 2005	6	318	24	19662	1.7976e-06	0.000557
Cell structural,muscle ; Kim ; 2001	19	318	332	19662	2.18595e-06	0.000678
down >= 2 Infection Yersinia pestis ; Bolz ; 2010	6	318	25	19662	2.33323e-06	0.000723
BLMP-1_L1 ModENCODE ChIPseq ; Niu ; 2011	88	318	3508	19662	8.44742e-06	0.00262
Regulated DOWN_Bt toxin,Cry5B ; Huffman ; 2004	21	318	442	19662	1.16776e-05	0.00362
Down in L4 ogt-1(ok430) ; Love ; 2010	27	318	670	19662	1.36745e-05	0.00424
Regulated DOWN_>2fold,Dauer/[Dauer+12hrs] ; McElwee ; 2004	38	318	1176	19662	3.77676e-05	0.0117
Down Live C.albicans vs HK coli ; Pukkila-Worley ; 2011	12	318	181	19662	4.05154e-05	0.0126
Infection-Downregulated E.faecalis ; Wong ; 2007	24	318	608	19662	5.75604e-05	0.0178
Carbohydrate metabolism ; Kim ; 2001	9	318	107	19662	6.04834e-05	0.0187
Regulated DOWN_>2fold,daf2 mutant,-IGF1 ; McElwee ; 2004	15	318	287	19662	7.29613e-05	0.0226
DNA synthesis ; Kim ; 2001	19	318	440	19662	0.000108993	0.0338
up >1,75 fold in M. luteus versus Pseudomonas sp ; Coolon ; 2009	7	318	69	19662	0.000123866	0.0384
down osm-7 ; Rohlfing ; 2010	5	318	31	19662	0.000128987	0.04
Cadmium down ; Cui ; 2007	6	318	49	19662	0.000132954	0.0412
Down HK C.albicans vs HK coli ; Pukkila-Worley ; 2011	10	318	149	19662	0.000159931	0.0496
