# Supplementary material for: Defects in the C. elegans acyl-CoA Synthase, acs-3, and Nuclear Hormone Receptor, nhr-25, Cause Sensitivity to Distinct, but Overlapping Stresses
Source: PLoS One. 2014 Mar 20;9(3):e92552. doi: 10.1371/journal.pone.0092552 (PMC3961378; doi:10.1371/journal.pone.0092552)
Supplement: Table S11 — qRT-PCR oligos used in this study. List of forward and reverse primers used for qRT-PCR experiments. All sequences are displayed in a 5′ to 3′ orientation. (XLSX) [file pone.0092552.s013.xlsx]

## Sheet: Sheet1
Gene	Forward primer	Reverse Primer	Product Size	Reference
nlp-27	CGGTGGAATGCCATATGGTG	ATCGAATTTACTTTCCCCATCC	129 bp	Pujol et al., 2008. PLoS Pathogens
nlp-28	TATGGAAGAGGTTATGGTGG	GCTAATTTGTCTACTTTCCCC	124 bp	Pujol et al., 2008. PLoS Pathogens
nlp-29	TATGGAAGAGGATATGGAGGATATG	TCCATGTATTTACTTTCCCCATCC	147 bp	Pujol et al., 2008. PLoS Pathogens
nlp-30	TATGGAAGAGGATATGGTGGATAC	CTACTTTCCCCATCCGTATCC	187 bp	Pujol et al., 2008. PLoS Pathogens
nlp-31	GGTGGATATGGAAGAGGTTATGGAG	GTCTATGCTTTTACTTTCCCC	160 bp	Pujol et al., 2008. PLoS Pathogens
nlp-34	ATATGGATACCGCCCGTACG	CTATTTTCCCCATCCGTATCC	103 bp	Pujol et al., 2008. PLoS Pathogens
cnc-2	CGCCTTCTCTACCGCTCAATA	TCCCATGCCCATACCGTAAC	130 bp	From Zugasti and Ewbank, 2009. Nat Immunol.
cnc-3	TCGCTCAGTATGGATACGGCC	GCATTTGACCCGCCATCGAT	239 bp	From Zugasti and Ewbank, 2009. Nat Immunol.
cnc-4	ACAATGGGGCTACGGTCCATAT	ACTTTCCAATGAGCATTCCGAGGA	146 bp	From Zugasti and Ewbank, 2009. Nat Immunol.
act-1	GCTGGACGTGATCTTACTGATTACC	GTAGCAGAGCTTCTCCTTGATGTC	114 bp	Taubert et al., 2008 PLoS Geneticas
cdc-42	GACAATTACGCCGTCACAG	CGTAATCTTCCTGTCCAGCA	81 bp	From Hoogewijs et al., 2008 BMC Mol Biol.
pmp-3	ATATGGAACTTAGAGTCAAGGGTC	CAGTTCGACTAGCTATCGAGG	80 bp	From Hoogewijs et al., 2008 BMC Mol Biol.
Y45F10D.4	TTCACTGTTCAATGCTCGC	CTTAGGCCTTCTTAGTCTGCT	80 bp	From Hoogewijs et al., 2008 BMC Mol Biol.
tba-1	GCTGCGTACACTCCACTGAT	CTCGAAGCAACTGTTGGTGA	84 bp	This study
ama-1	CCTACGATGTATCGAGGCAAA	CCTCCCTCCGGTGTAATAATG	129 bp	Taubert et al., 2008 PLoS Geneticas
